# Supplementary material for: Redetermination of brackebuschite, Pb2Mn3+(VO4)2(OH)
Source: Acta Crystallogr E Crystallogr Commun. 2016 Feb 6;72(Pt 3):293–6. doi: 10.1107/S2056989016001948 (PMC4778839; doi:10.1107/S2056989016001948)
Supplement: Supplementary file 1 [file e-72-00293-sup1.cif]

##############################################################################
#                                                                            #
# This CIF contains the data in a paper accepted for publication in          #
# Acta Crystallographica Section E. It conforms to the requirements of       #
# Notes for Authors for Acta Crystallographica Section E, and has been       #
# peer reviewed under the auspices of the IUCr Commission on Journals.       #
#                                                                            #
# Full details of the Crystallographic Information File format               #
# are given in the paper "The Crystallographic Information File (CIF):       #
# a New Standard Archive File for Crystallography" by S. R. Hall, F. H.      #
# Allen and I. D. Brown [Acta Cryst. (1991), A47, 655-685].                  #
#                                                                            #
# The current version of the core CIF dictionary is obtainable from          #
# ftp://ftp.iucr.org/pub/cif_core.dic.                                       #
#                                                                            #
# Software is freely available for graphical display of the structure(s)     #
# in this CIF. For information consult the CIF software page                 #
# http://www.iucr.org/resources/cif/software.                                #
#                                                                            #
# This file may be used for bona fide research purposes within the           #
# scientific community so long as proper attribution is given to the journal # 
# article from which it was obtained.                                        #
#                                                                            #
##############################################################################
data_I
_database_code_depnum_ccdc_archive 'CCDC 1451240'
_audit_creation_method     'SHELXL-2014/7'
_journal_date_recd_electronic     2016-01-20
_journal_date_accepted     2016-02-01
_journal_name_full     'Acta Crystallographica, Section E'
_journal_year     2016
_journal_volume     72
_journal_issue      3
_journal_page_first     293
_journal_page_last     296
_journal_paper_category     GI
_journal_paper_doi     10.1107/S2056989016001948
_journal_coeditor_code     WM5265
_publ_contact_author_name     'Barbara Lafuente'
_publ_contact_author_address
;
University of Arizona
1040 E. 4th Street
Tucson, AZ 85721-0077, USA
;
_publ_contact_author_email     'barbaralafuente@email.arizona.edu'
_publ_contact_author_fax     '520-621-9999'
_publ_contact_author_phone     '520-621-2672'
_publ_section_title
;
Redetermination of brackebuschite, Pb~2~Mn^3+^(VO~4~)~2~(OH)
;
loop_
    _publ_author_name
    _publ_author_footnote
    _publ_author_address
    'Lafuente, Barbara' .
;
University of Arizona
1040 E. 4th Street
Tucson, AZ 85721-0077, USA
;
    'Downs, Robert T.' .
;
University of Arizona
1040 E. 4th Street
Tucson, AZ 85721-0077, USA
;
_publ_section_synopsis
;
The crystal structure of brackebuschite, ideally Pb~2~Mn^3+^(VO~4~)~2~(OH), was
redetermined based on single-crystal X-ray diffraction data of a natural
sample from the type locality Sierra de Cordoba, Argentina. Improving on
previous results, anisotropic displacement parameters for all non-H atoms were
refined and the H atom located, obtaining a significant lowering of the
reliability factors.
;
_chemical_name_systematic
;
Dilead(II) manganese(III) vanadate(V) hydroxide
;
_chemical_name_common     Brackebuschite
_chemical_formula_moiety     ?
_chemical_formula_sum     'H Mn O9 Pb2 V2'
_chemical_formula_iupac     'Pb2 Mn (V O4)2 (O H)'
_chemical_formula_weight     716.21
_chemical_melting_point     ?
_shelx_space_group_comment
;
The symmetry employed for this shelxl refinement is uniquely defined
by the following loop, which should always be used as a source of
symmetry information in preference to the above space-group names.
They are only intended as comments.
;
_space_group_crystal_system     monoclinic
_space_group_name_H-M_alt     'P 21/m'
_space_group_name_Hall     '-P 2yb'
loop_
    _space_group_symop_operation_xyz
    'x, y, z'
    '-x, y+1/2, -z'
    '-x, -y, -z'
    'x, -y-1/2, z'
_cell_length_a     7.64920(10)
_cell_length_b     6.12620(10)
_cell_length_c     8.9241(2)
_cell_angle_alpha     90
_cell_angle_beta     112.1950(10)
_cell_angle_gamma     90
_cell_volume     387.202(12)
_cell_formula_units_Z     2
_cell_measurement_reflns_used     4222
_cell_measurement_theta_min     2.465
_cell_measurement_theta_max     32.315
_cell_measurement_temperature     293(2)
_exptl_crystal_description     'tabular'
_exptl_crystal_colour     'light-brown'
_exptl_crystal_size_max     0.050
_exptl_crystal_size_mid     0.050
_exptl_crystal_size_min     0.050
_exptl_crystal_density_diffrn     6.143
_exptl_crystal_density_meas     ?
_exptl_crystal_density_method     ?
_exptl_crystal_F_000     616
_exptl_absorpt_coefficient_mu     47.269
_exptl_absorpt_correction_type     multi-scan
_exptl_absorpt_process_details
;
(<i>SADABS</i>; Bruker, 2004)
;
_shelx_estimated_absorpt_T_min     0.201
_shelx_estimated_absorpt_T_max     0.201
_exptl_absorpt_correction_T_min     0.2009
_exptl_absorpt_correction_T_max     0.2009
_diffrn_ambient_temperature     293(2)
_diffrn_radiation_type     MoK\a
_diffrn_radiation_wavelength     0.71073
_diffrn_measurement_device_type     'Bruker APEXII CCD area-detector'
_diffrn_measurement_method     '\f and \w scan'
_diffrn_detector_area_resol_mean     ?
_diffrn_reflns_number     11674
_diffrn_reflns_av_R_equivalents     0.0374
_diffrn_reflns_theta_min     2.876
_diffrn_reflns_theta_max     32.623
_diffrn_reflns_theta_full     25.242
_diffrn_measured_fraction_theta_max     0.998
_diffrn_measured_fraction_theta_full     0.996
_diffrn_reflns_limit_h_min     -11
_diffrn_reflns_limit_h_max     11
_diffrn_reflns_limit_k_min     -9
_diffrn_reflns_limit_k_max     9
_diffrn_reflns_limit_l_min     -13
_diffrn_reflns_limit_l_max     13
_refine_special_details     ?
_reflns_number_total     1521
_reflns_number_gt     1356
_reflns_threshold_expression     'I > 2\s(I)'
_refine_ls_structure_factor_coef     Fsqd
_refine_ls_matrix_type     full
_refine_ls_R_factor_all     0.0303
_refine_ls_R_factor_gt     0.0249
_refine_ls_wR_factor_gt     0.0540
_refine_ls_wR_factor_ref     0.0562
_refine_ls_goodness_of_fit_ref     1.046
_refine_ls_restrained_S_all     1.046
_refine_ls_number_reflns     1521
_refine_ls_number_parameters     82
_refine_ls_number_restraints     1
_refine_ls_hydrogen_treatment     refxyz
_refine_ls_weighting_scheme     calc
_refine_ls_weighting_details
              'w=1/[\s^2^(Fo^2^)+(0.0195P)^2^+3.6132P] where P=(Fo^2^+2Fc^2^)/3'
_atom_sites_solution_hydrogens     difmap
_atom_sites_solution_primary     ?
_atom_sites_solution_secondary     ?
_refine_ls_shift/su_max     0.000
_refine_ls_shift/su_mean     0.000
_refine_diff_density_max     2.666
_refine_diff_density_min     -2.163
_refine_ls_extinction_method
;
SHELXL2014 (Sheldrick, 2015)
;
_refine_ls_extinction_coef     0.00067(18)
_refine_ls_extinction_expression
                                  'Fc^*^=kFc[1+0.001xFc^2^\l^3^/sin(2\q)]^-1/4^'
loop_
    _atom_type_symbol
    _atom_type_description
    _atom_type_scat_dispersion_real
    _atom_type_scat_dispersion_imag
    _atom_type_scat_source
    'O' 'O' 0.0106 0.0060
                         'International Tables Vol C Tables 4.2.6.8 and 6.1.1.4'
    'H' 'H' 0.0000 0.0000
                         'International Tables Vol C Tables 4.2.6.8 and 6.1.1.4'
    'V' 'V' 0.3005 0.5294
                         'International Tables Vol C Tables 4.2.6.8 and 6.1.1.4'
    'Mn' 'Mn' 0.3368 0.7283
                         'International Tables Vol C Tables 4.2.6.8 and 6.1.1.4'
    'Pb' 'Pb' -3.3944 10.1111
                         'International Tables Vol C Tables 4.2.6.8 and 6.1.1.4'
_computing_data_collection
;
APEX2 (Bruker, 2004)
;
_computing_cell_refinement
;
SAINT (Bruker, 2004)
;
_computing_data_reduction
;
SAINT (Bruker, 2004)
;
_computing_structure_solution     'coordinates taken from a previous refinement'
_computing_structure_refinement
;
SHELXL2014 (Sheldrick, 2015)
;
_computing_molecular_graphics
;
<i>XtalDraw</i> (Downs & Hall-Wallace, 2003)
;
_computing_publication_material
;
publCIF (Westrip, 2010)
;
loop_
    _atom_site_type_symbol
    _atom_site_label
    _atom_site_fract_x
    _atom_site_fract_y
    _atom_site_fract_z
    _atom_site_U_iso_or_equiv
    _atom_site_adp_type
    _atom_site_calc_flag
    _atom_site_occupancy
    _atom_site_disorder_assembly
    _atom_site_disorder_group
    Pb Pb1 0.32423(5) -0.2500 0.39735(4) 0.02766(9) Uani d 1 . .
    Pb Pb2 -0.25814(4) -0.2500 0.25617(4) 0.02176(8) Uani d 1 . .
    Mn Mn 0.0000 0.0000 0.0000 0.00476(15) Uani d 1 . .
    V V1 0.55901(14) 0.7500 0.82401(12) 0.00821(18) Uani d 1 . .
    V V2 0.96053(14) 0.7500 0.66182(12) 0.00864(17) Uani d 1 . .
    O O1 0.4927(5) 0.9756(6) 0.7041(4) 0.0167(6) Uani d 1 . .
    O O2 0.4546(8) 0.7500 0.9583(8) 0.0304(13) Uani d 1 . .
    O O3 0.8084(6) 0.7500 0.9407(6) 0.0124(8) Uani d 1 . .
    O O4 0.7301(8) 0.7500 0.5441(7) 0.0256(12) Uani d 1 . .
    O O5 0.0115(5) 0.9882(5) 0.7801(4) 0.0147(6) Uani d 1 . .
    O O6 0.0767(8) 0.7500 0.5377(7) 0.0249(12) Uani d 1 . .
    O O7 0.1837(6) 0.7500 0.0814(6) 0.0102(8) Uani d 1 . .
    H H 0.268(11) 0.7500 0.034(11) 0.030 Uiso d 1 . .
loop_
    _atom_site_aniso_label
    _atom_site_aniso_U_11
    _atom_site_aniso_U_22
    _atom_site_aniso_U_33
    _atom_site_aniso_U_12
    _atom_site_aniso_U_13
    _atom_site_aniso_U_23
    Pb1 0.03242(17) 0.02685(15) 0.03049(18) 0.000 0.01957(14) 0.000
    Pb2 0.02570(15) 0.01980(13) 0.02074(14) 0.000 0.00988(11) 0.000
    Mn 0.0067(3) 0.0032(3) 0.0038(3) 0.0001(3) 0.0013(3) -0.0001(3)
    V1 0.0071(4) 0.0080(4) 0.0093(4) 0.000 0.0029(3) 0.000
    V2 0.0111(4) 0.0079(4) 0.0073(4) 0.000 0.0039(4) 0.000
    O1 0.0161(15) 0.0130(14) 0.0175(17) 0.0020(12) 0.0023(13) 0.0045(12)
    O2 0.023(3) 0.048(4) 0.029(3) 0.000 0.019(3) 0.000
    O3 0.0056(18) 0.0109(18) 0.016(2) 0.000 -0.0019(16) 0.000
    O4 0.016(2) 0.039(3) 0.015(3) 0.000 -0.001(2) 0.000
    O5 0.0274(17) 0.0111(13) 0.0077(14) -0.0031(12) 0.0089(13) -0.0026(11)
    O6 0.033(3) 0.028(3) 0.025(3) 0.000 0.024(2) 0.000
    O7 0.0085(18) 0.0111(18) 0.012(2) 0.000 0.0054(16) 0.000
_geom_special_details
;
 All esds (except the esd in the dihedral angle between two l.s. planes)
 are estimated using the full covariance matrix.  The cell esds are taken
 into account individually in the estimation of esds in distances, angles
 and torsion angles; correlations between esds in cell parameters are only
 used when they are defined by crystal symmetry.  An approximate (isotropic)
 treatment of cell esds is used for estimating esds involving l.s. planes.
;
loop_
    _geom_bond_atom_site_label_1
    _geom_bond_atom_site_label_2
    _geom_bond_site_symmetry_2
    _geom_bond_distance
    _geom_bond_publ_flag
    Pb1 O1 3_666 2.563(3) ?
    Pb1 O7 1_545 2.611(5) ?
    Pb1 O6 1_545 2.635(5) ?
    Pb1 O4 1_545 2.878(5) ?
    Pb1 O1 1_545 2.898(4) ?
    Pb1 O5 2_536 2.933(4) ?
    Pb1 O4 3_666 3.1610(15) ?
    Pb2 O1 2_536 2.579(3) ?
    Pb2 O5 3_566 2.588(3) ?
    Pb2 O4 1_445 2.605(6) ?
    Pb2 O2 1_444 2.735(6) ?
    Pb2 O6 1_545 2.830(6) ?
    Pb2 O3 1_444 3.045(5) ?
    Mn O5 3_566 1.999(3) ?
    Mn O7 3_565 2.019(3) ?
    Mn O3 3_666 2.046(3) ?
    V1 O2 . 1.673(6) ?
    V1 O1 . 1.703(3) ?
    V1 O3 . 1.795(4) ?
    V2 O6 1_655 1.661(5) ?
    V2 O4 . 1.677(5) ?
    V2 O5 1_655 1.756(3) ?
loop_
    _geom_angle_atom_site_label_1
    _geom_angle_atom_site_label_2
    _geom_angle_atom_site_label_3
    _geom_angle_site_symmetry_1
    _geom_angle_site_symmetry_3
    _geom_angle
    _geom_angle_publ_flag
    O5 Mn O5 3_566 1_544 180.0 ?
    O5 Mn O7 3_566 3_565 92.45(16) ?
    O5 Mn O7 1_544 3_565 87.55(16) ?
    O5 Mn O7 1_544 1_545 92.45(16) ?
    O7 Mn O7 3_565 1_545 180.0(2) ?
    O5 Mn O3 3_566 3_666 90.67(17) ?
    O5 Mn O3 1_544 3_666 89.33(17) ?
    O7 Mn O3 3_565 3_666 81.87(12) ?
    O7 Mn O3 1_545 3_666 98.13(12) ?
    O5 Mn O3 3_566 1_444 89.33(17) ?
    O3 Mn O3 3_666 1_444 180.0(3) ?
    O2 V1 O1 . . 109.90(17) ?
    O1 V1 O1 . 4_575 108.4(3) ?
    O2 V1 O3 . . 106.0(3) ?
    O1 V1 O3 . . 111.31(14) ?
    O6 V2 O4 1_655 . 106.4(3) ?
    O6 V2 O5 1_655 1_655 110.34(16) ?
    O4 V2 O5 . 1_655 108.58(16) ?
    O5 V2 O5 1_655 4_675 112.4(2) ?
loop_
    _geom_hbond_atom_site_label_D
    _geom_hbond_atom_site_label_H
    _geom_hbond_atom_site_label_A
    _geom_hbond_site_symmetry_A
    _geom_hbond_distance_DH
    _geom_hbond_distance_HA
    _geom_hbond_distance_DA
    _geom_hbond_angle_DHA
    O7 H O2 1_554 0.89(2) 1.80(2) 2.686(7) 174(10)
_shelx_hkl_file
;
  -1   0   0    2.54    0.22
  -2   0   0   53.19    2.13
   2   0   0   52.11    2.20
   2   0   0   53.01    2.10
   2   0   0   52.96    2.07
   2   0   0   52.99    2.23
   2   0   0   54.47    2.13
  -2   0   0   55.03    2.20
  -2   0   0   53.41    2.07
  -2   0   0   53.13    2.23
   3   0   0  226.52    8.85
   3   0   0  232.24    9.16
   3   0   0  232.79    8.58
  -3   0   0  240.66    8.86
  -3   0   0  232.20    8.59
   3   0   0  223.37    8.45
  -3   0   0  230.26    8.40
  -4   0   0  225.09    9.28
  -4   0   0  231.55    8.53
   4   0   0  232.62    9.03
   4   0   0  236.38    8.75
  -4   0   0  231.73    8.76
   4   0   0  235.27    9.31
   4   0   0  230.37    8.63
  -4   0   0  238.56    9.03
  -5   0   0   12.70    1.07
   5   0   0   12.06    0.93
  -5   0   0   11.53    0.50
   5   0   0   13.79    1.01
   5   0   0   10.37    0.96
  -5   0   0   12.00    0.95
  -5   0   0   12.35    0.85
  -5   0   0   11.57    0.84
  -6   0   0    4.73    0.76
   6   0   0    5.16    0.80
   6   0   0    4.82    0.79
   6   0   0    4.38    0.74
  -6   0   0    4.09    0.71
  -6   0   0    5.73    0.71
  -6   0   0    4.94    0.68
  -7   0   0   18.22    1.60
  -7   0   0   18.91    1.29
  -7   0   0   15.24    1.22
  -7   0   0   17.96    1.42
   7   0   0   17.38    1.56
   7   0   0   18.47    1.64
   7   0   0   19.64    1.42
   8   0   0    0.30    0.53
  -8   0   0    0.00    0.50
  -8   0   0    0.63    0.46
   8   0   0    0.36    0.66
  -8   0   0    1.05    0.66
   9   0   0    4.29    1.03
  -9   0   0    5.29    1.12
  -9   0   0    4.84    1.09
  10   0   0    4.02    1.09
 -10   0   0    3.73    1.17
   0  -1   0   -0.76    0.07
   0  -1   0   -0.69    0.10
   0   1   0   -0.44    0.12
   0   1   0   -0.58    0.10
  -1  -1   0   16.45    0.77
   1  -1   0   16.43    0.73
  -1  -1   0   15.89    0.75
   1  -1   0   16.88    0.73
  -1  -1   0   16.21    0.69
   1  -1   0   16.12    0.71
   1  -1   0   16.16    0.66
  -1  -1   0   16.36    0.67
  -1  -1   0   15.99    0.74
   1  -1   0   16.89    0.70
   1  -1   0   16.25    0.76
  -1  -1   0   16.77    0.84
  -1  -1   0   16.38    0.74
   1  -1   0   15.61    0.73
   1   1   0   16.07    0.70
  -1   1   0   16.34    0.75
  -1   1   0   16.75    0.72
   1   1   0   17.12    0.69
  -1   1   0   16.28    0.71
  -1   1   0   16.74    0.75
   1   1   0   14.03    0.83
  -1   1   0   15.89    0.72
   1   1   0   15.18    0.89
   2  -1   0   55.77    2.17
   2  -1   0   56.22    2.25
   2  -1   0   55.78    1.91
  -2  -1   0   54.01    1.95
  -2  -1   0   54.04    2.21
  -2  -1   0   52.39    2.22
  -2  -1   0   51.41    2.17
   2  -1   0   54.92    2.13
   2  -1   0   54.70    2.27
  -2   1   0   54.92    2.12
  -2   1   0   57.22    2.14
   2   1   0   52.26    2.15
   2   1   0   55.15    2.31
   2   1   0   54.87    2.23
   2   1   0   54.77    2.10
   2   1   0   54.08    2.25
  -2   1   0   54.58    2.17
  -2   1   0   55.61    2.29
  -3  -1   0   50.90    2.25
   3  -1   0   53.33    2.20
  -3  -1   0   52.27    1.90
  -3  -1   0   52.82    2.21
  -3  -1   0   52.56    2.22
   3  -1   0   51.28    2.15
   3  -1   0   52.93    2.27
  -3  -1   0   51.81    2.09
   3  -1   0   52.20    2.27
   3   1   0   55.59    2.32
  -3   1   0   50.08    2.13
  -3   1   0   49.51    2.18
  -3   1   0   57.18    2.28
   3   1   0   52.85    2.25
   3   1   0   54.59    2.13
  -3   1   0   54.33    2.30
   3   1   0   51.47    2.17
   3   1   0   48.91    2.28
   4  -1   0   51.03    2.23
   4  -1   0   47.76    2.24
   4  -1   0   50.74    2.15
  -4  -1   0   47.16    2.15
  -4  -1   0   49.36    2.04
  -4  -1   0   49.29    1.80
   4  -1   0   49.59    2.17
  -4  -1   0   47.11    2.22
  -4  -1   0   50.97    2.20
  -4   1   0   47.12    2.16
  -4   1   0   47.98    2.22
   4   1   0   50.57    2.23
  -4   1   0   45.92    2.21
   4   1   0   50.30    2.22
  -4   1   0   48.69    2.10
   4   1   0   47.12    2.13
   4   1   0   49.28    2.28
   5  -1   0  275.87   10.64
   5  -1   0  280.87   10.49
  -5  -1   0  292.00   11.00
  -5  -1   0  286.19    9.54
   5  -1   0  284.31   11.00
  -5  -1   0  280.34   11.23
  -5  -1   0  272.60   10.66
   5  -1   0  285.45   11.32
  -5  -1   0  282.56   10.35
   5   1   0  294.80   11.34
   5   1   0  274.80   10.61
  -5   1   0  295.10   11.00
  -5   1   0  280.12   10.42
   5   1   0  274.45   11.02
  -5   1   0  279.03   10.65
   5   1   0  279.61   10.56
  -5   1   0  278.69   11.33
   6  -1   0   -0.37    0.32
  -6  -1   0    0.03    0.29
  -6  -1   0    0.52    0.35
  -6  -1   0   -0.09    0.35
   6  -1   0    0.43    0.34
  -6  -1   0    0.43    0.19
   6  -1   0    0.54    0.42
   6  -1   0    0.45    0.44
  -6  -1   0    0.33    0.38
  -6   1   0    0.05    0.37
   6   1   0    0.15    0.37
  -6   1   0    0.46    0.34
   6   1   0   -0.22    0.41
  -6   1   0    0.94    0.48
   6   1   0    0.19    0.45
  -6   1   0    0.25    0.36
  -7  -1   0   61.69    3.03
  -7  -1   0   57.74    2.84
   7  -1   0   58.31    3.00
  -7  -1   0   63.65    3.11
   7  -1   0   59.24    3.09
   7  -1   0   60.30    2.97
  -7   1   0   60.90    3.03
   7   1   0   60.75    2.94
  -7   1   0   63.77    2.88
   7   1   0   58.72    3.05
  -7   1   0   63.42    3.06
  -8  -1   0   30.28    1.71
  -8  -1   0   26.87    1.96
  -8  -1   0   25.50    1.96
   8  -1   0   28.83    2.07
   8  -1   0   26.73    1.91
   8   1   0   27.96    1.89
  -8   1   0   26.49    1.90
  -8   1   0   25.16    1.93
   8   1   0   30.04    2.09
  -9  -1   0   25.05    2.29
  -9  -1   0   23.61    1.64
   9  -1   0   21.50    1.97
  -9  -1   0   30.17    2.47
   9   1   0   22.49    2.02
  -9   1   0   22.62    2.15
   9   1   0   28.31    2.53
 -10  -1   0    4.22    0.83
  10  -1   0    4.13    1.11
 -10  -1   0    4.64    1.26
 -10  -1   0    4.62    1.25
 -10   1   0    4.79    1.25
   0  -2   0  839.54   29.69
   0  -2   0  827.97   28.81
   0  -2   0  830.58   29.80
   0   2   0  732.14   28.17
   0   2   0  736.54   28.66
   0   2   0  806.10   28.18
   1  -2   0   91.82    3.24
   1  -2   0   87.37    3.32
   1  -2   0   85.79    3.22
  -1  -2   0   87.70    3.43
   1  -2   0   90.34    3.19
  -1  -2   0   69.81    3.48
  -1  -2   0   82.56    3.37
  -1  -2   0   78.48    3.37
  -1  -2   0   85.45    3.06
   1  -2   0   84.14    3.03
   1  -2   0   86.38    3.33
  -1   2   0   90.25    3.23
   1   2   0   86.26    3.13
  -1   2   0   86.98    3.15
   1   2   0   88.13    3.21
   1   2   0   84.14    3.14
  -1   2   0   86.78    3.17
  -2  -2   0  480.10   18.03
   2  -2   0  479.14   16.06
   2  -2   0  487.80   17.38
  -2  -2   0  469.35   17.43
   2  -2   0  486.75   17.06
   2  -2   0  459.65   18.58
   2  -2   0  461.73   17.92
  -2  -2   0  464.53   17.94
  -2  -2   0  477.87   16.11
  -2  -2   0  493.83   16.96
  -2  -2   0  477.25   17.42
   2   2   0  488.84   17.04
  -2   2   0  482.12   17.38
  -2   2   0  489.03   17.08
  -2   2   0  476.59   17.07
   2   2   0  481.09   17.34
  -2   2   0  489.97   17.91
  -3  -2   0   53.03    2.02
  -3  -2   0   49.96    2.19
   3  -2   0   50.41    2.24
   3  -2   0   55.05    2.13
  -3  -2   0   50.81    2.25
   3  -2   0   51.95    1.90
  -3  -2   0   50.27    1.96
   3  -2   0   49.20    2.20
   3  -2   0   50.91    2.18
   3   2   0   54.73    2.46
   3   2   0   53.91    2.35
  -3   2   0   50.61    2.13
  -3   2   0   48.99    2.11
   3   2   0   52.20    2.13
  -3   2   0   47.81    2.15
   3   2   0   54.35    2.11
  -3   2   0   50.29    2.22
   4  -2   0    9.95    0.80
   4  -2   0    8.07    0.75
  -4  -2   0    7.50    0.75
  -4  -2   0   11.00    0.64
  -4  -2   0   10.23    0.61
   4  -2   0   10.02    0.71
  -4  -2   0    8.15    0.78
   4  -2   0   10.13    0.85
  -4  -2   0   10.39    0.55
  -4   2   0    8.58    0.77
  -4   2   0    9.71    0.83
  -4   2   0   11.20    0.79
   4   2   0   11.40    0.74
   4   2   0    8.08    0.88
  -4   2   0    9.93    0.75
   4   2   0    8.80    0.70
   4   2   0    9.04    0.99
  -5  -2   0   55.65    2.67
   5  -2   0   57.20    2.67
   5  -2   0   60.62    2.71
   5  -2   0   64.38    2.67
  -5  -2   0   57.40    2.26
  -5  -2   0   58.59    2.52
  -5  -2   0   59.22    2.77
   5  -2   0   54.53    2.74
   5   2   0   62.70    2.93
  -5   2   0   59.08    2.68
  -5   2   0   61.89    2.76
   5   2   0   60.53    2.63
  -5   2   0   57.87    2.75
   5   2   0   62.01    2.82
  -5   2   0   58.31    2.60
   6  -2   0   23.79    1.55
  -6  -2   0   26.43    1.66
   6  -2   0   26.15    1.57
  -6  -2   0   24.76    1.14
   6  -2   0   25.07    1.49
  -6  -2   0   25.12    1.29
   6  -2   0   22.94    1.59
  -6  -2   0   28.18    1.64
  -6   2   0   23.44    1.56
   6   2   0   24.92    1.50
  -6   2   0   24.17    1.49
  -6   2   0   25.51    1.58
   6   2   0   27.35    1.73
  -7  -2   0    0.31    0.48
  -7  -2   0    0.10    0.29
  -7  -2   0    0.31    0.52
   7  -2   0    0.33    0.50
   7  -2   0    0.05    0.45
   7  -2   0    0.95    0.42
   7   2   0   -0.32    0.56
  -7   2   0    0.43    0.55
  -7   2   0    0.26    0.45
   7   2   0    0.59    0.49
  -8  -2   0   16.91    1.70
  -8  -2   0   16.81    1.09
  -8  -2   0   13.42    1.58
   8  -2   0   19.09    1.72
   8  -2   0   20.06    1.85
  -8   2   0   16.47    1.53
   8   2   0   16.49    1.80
  -8   2   0   14.17    1.51
  -9  -2   0    0.35    0.39
  -9  -2   0    0.23    0.71
  -9  -2   0    0.82    0.82
   9  -2   0    0.75    0.84
   9  -2   0    1.39    0.77
  -9   2   0    0.00    0.70
   9   2   0    0.17    0.86
 -10  -2   0   27.38    2.54
  10  -2   0   23.43    2.26
 -10  -2   0   23.41    2.43
 -10   2   0   23.72    2.33
  10   2   0   21.51    2.41
   0  -3   0   -0.62    0.19
   0  -3   0   -0.24    0.05
   0  -3   0    0.04    0.15
   0  -3   0   -0.17    0.14
   0  -3   0   -0.20    0.12
   0   3   0    0.13    0.32
   0   3   0    0.20    0.30
   0   3   0   -0.12    0.12
   1  -3   0   10.92    0.67
   1  -3   0   11.81    0.64
  -1  -3   0   11.23    0.83
  -1  -3   0   11.28    0.70
  -1  -3   0   10.02    0.92
   1  -3   0   13.95    0.66
   1  -3   0   11.47    0.65
   1  -3   0   11.35    0.63
  -1  -3   0    8.91    0.91
   1   3   0   10.66    0.57
   1   3   0   11.54    0.59
  -1   3   0   12.52    0.64
   1   3   0   11.81    0.62
  -1   3   0   11.30    0.59
  -1   3   0   11.93    0.63
  -2  -3   0   33.84    1.69
   2  -3   0   34.81    1.45
   2  -3   0   32.05    1.47
   2  -3   0   33.57    1.40
  -2  -3   0   34.46    1.73
  -2  -3   0   30.99    1.65
   2  -3   0   32.94    1.52
  -2  -3   0   34.81    1.59
   2  -3   0   35.16    1.53
  -2  -3   0   32.18    1.44
  -2   3   0   35.78    1.47
   2   3   0   32.96    1.41
  -2   3   0   34.09    1.47
  -2   3   0   33.03    1.44
   2   3   0   30.75    1.63
   2   3   0   33.67    1.41
  -3  -3   0   26.88    1.38
   3  -3   0   25.36    1.37
  -3  -3   0   27.76    1.48
   3  -3   0   26.80    1.19
  -3  -3   0   25.83    1.44
   3  -3   0   26.26    1.34
   3  -3   0   30.72    1.32
  -3  -3   0   26.42    1.26
  -3   3   0   27.94    1.36
  -3   3   0   27.64    1.31
   3   3   0   23.49    1.59
   3   3   0   27.40    1.27
  -3   3   0   27.63    1.34
   3   3   0   27.83    1.27
  -3   3   0   27.70    1.32
   4  -3   0   33.62    1.39
   4  -3   0   33.63    1.69
   4  -3   0   32.43    1.51
  -4  -3   0   30.67    1.63
  -4  -3   0   31.39    1.72
  -4  -3   0   32.19    1.46
   4  -3   0   33.28    1.64
   4   3   0   31.77    1.53
  -4   3   0   32.50    1.62
   4   3   0   32.66    1.56
   4   3   0   32.13    1.85
  -4   3   0   33.89    1.65
  -4   3   0   29.53    1.57
   5  -3   0  205.31    7.99
  -5  -3   0  198.09    7.99
   5  -3   0  201.07    8.24
  -5  -3   0  204.97    8.29
   5  -3   0  211.09    8.34
  -5  -3   0  205.54    7.26
  -5   3   0  206.12    7.99
   5   3   0  206.85    7.89
   5   3   0  208.61    8.12
  -5   3   0  213.93    8.23
  -5   3   0  209.59    7.85
   6  -3   0    0.76    0.39
  -6  -3   0    0.03    0.28
   6  -3   0   -0.26    0.41
  -6  -3   0    0.17    0.44
   6  -3   0    0.30    0.44
  -6  -3   0   -0.14    0.39
   6   3   0    0.17    0.56
  -6   3   0    0.00    0.43
  -6   3   0    0.25    0.44
  -7  -3   0   42.30    2.34
   7  -3   0   41.10    2.43
   7  -3   0   42.04    2.17
   7  -3   0   37.86    2.27
  -7  -3   0   39.02    2.44
  -7   3   0   40.63    2.24
   7   3   0   42.23    2.51
  -7   3   0   40.25    2.33
   8  -3   0   19.06    1.83
   8  -3   0   18.04    1.70
  -8  -3   0   20.25    1.94
  -8  -3   0   18.39    1.77
   8  -3   0   20.71    1.48
   8   3   0   24.18    2.15
  -8   3   0   21.63    1.80
  -8   3   0   19.34    1.75
   9  -3   0   17.23    1.83
  -9  -3   0   20.76    2.04
  -9  -3   0   23.75    2.32
   9  -3   0   18.21    1.55
   9  -3   0   23.74    2.23
  -9   3   0   17.74    1.86
   9   3   0   20.81    2.21
  10  -3   0    3.59    0.89
  10  -3   0    4.31    1.24
 -10  -3   0    5.09    1.34
 -10  -3   0    2.98    1.02
  10   3   0    4.65    1.39
   0  -4   0  925.68   31.37
   0  -4   0  966.43   34.73
   0  -4   0  932.67   33.69
   0  -4   0  917.33   34.70
   0   4   0  901.93   33.23
   0   4   0  959.53   33.03
  -1  -4   0    0.56    0.30
  -1  -4   0   -0.09    0.10
   1  -4   0    0.81    0.24
  -1  -4   0    0.71    0.36
  -1  -4   0    1.06    0.49
   1  -4   0    0.56    0.29
   1  -4   0    0.44    0.22
  -1  -4   0    0.56    0.31
   1  -4   0    0.78    0.24
   1  -4   0    0.49    0.20
   1   4   0    0.60    0.20
  -1   4   0    0.43    0.26
  -1   4   0    0.69    0.20
  -1   4   0    0.56    0.22
   1   4   0    0.99    0.36
   2  -4   0   32.03    1.49
   2  -4   0   31.89    1.53
  -2  -4   0   27.77    1.86
   2  -4   0   32.45    1.53
  -2  -4   0   34.28    1.83
   2  -4   0   31.44    1.46
  -2  -4   0   31.36    1.79
  -2  -4   0   34.11    1.65
  -2  -4   0   32.08    1.52
  -2   4   0   36.28    1.49
   2   4   0   33.07    1.47
   2   4   0   32.61    1.58
  -2   4   0   31.49    1.44
  -2   4   0   30.78    1.45
  -3  -4   0  123.40    4.67
   3  -4   0  107.02    4.01
   3  -4   0  111.64    4.34
  -3  -4   0  109.14    4.73
   3  -4   0  104.95    4.45
  -3  -4   0  109.39    4.37
  -3  -4   0  109.09    4.10
  -3   4   0  113.07    4.27
   3   4   0   93.70    4.60
  -3   4   0  110.09    4.30
   3   4   0  105.82    4.21
  -3   4   0  108.11    4.23
   3   4   0  111.30    4.23
  -4  -4   0  100.74    4.15
   4  -4   0  101.70    3.77
  -4  -4   0   97.69    4.42
   4  -4   0  101.80    4.28
  -4  -4   0  100.65    3.86
   4  -4   0   99.01    4.14
  -4   4   0  109.72    4.10
   4   4   0   99.53    4.44
  -4   4   0   99.34    4.11
   5  -4   0    3.82    0.53
   5  -4   0    4.56    0.73
   5  -4   0    4.34    0.68
  -5  -4   0    3.21    0.63
  -5  -4   0    4.45    0.61
  -5  -4   0    4.69    0.81
  -5   4   0    3.78    0.64
   5   4   0    3.68    0.83
  -5   4   0    3.12    0.61
  -6  -4   0    1.56    0.66
  -6  -4   0    1.51    0.46
  -6  -4   0    1.18    0.53
   6  -4   0    2.19    0.60
   6  -4   0    0.98    0.54
  -6   4   0    0.59    0.49
   6   4   0    1.39    0.72
  -7  -4   0   12.10    1.30
   7  -4   0   10.89    1.29
   7  -4   0   10.19    1.19
  -7  -4   0   10.96    0.96
  -7  -4   0   12.77    1.47
   7   4   0   11.09    1.44
  -7   4   0   10.01    1.19
  -8  -4   0   -0.27    0.75
   8  -4   0   -0.26    0.61
   8  -4   0   -0.03    0.64
  -8  -4   0   -0.26    0.57
   8   4   0   -1.05    0.68
  -8   4   0    0.09    0.63
   9  -4   0    3.40    0.99
  -9  -4   0    3.70    0.97
   9  -4   0    5.10    1.23
  -9  -4   0    3.17    1.17
   9   4   0    1.38    1.07
  -9   4   0    3.96    1.08
   0  -5   0    0.07    0.18
   0  -5   0   -0.10    0.28
   0  -5   0    1.23    0.31
   0  -5   0    0.43    0.35
   0   5   0    0.40    0.31
   0   5   0   -0.02    0.19
   1  -5   0    6.55    0.61
   1  -5   0    6.22    0.60
  -1  -5   0    7.70    0.76
  -1  -5   0    5.81    0.85
   1  -5   0    4.22    0.59
  -1  -5   0    7.45    0.87
  -1  -5   0    6.42    0.61
   1  -5   0    6.16    0.58
   1   5   0    6.94    0.56
  -1   5   0    6.43    0.55
   1   5   0    6.06    0.88
  -1   5   0    7.23    0.62
   2  -5   0   12.49    0.87
  -2  -5   0   15.85    1.25
  -2  -5   0   14.21    1.02
   2  -5   0   13.65    0.95
   2  -5   0   13.55    0.91
  -2  -5   0   13.63    1.02
  -2  -5   0   14.36    1.26
   2   5   0   14.80    1.01
   2   5   0   13.92    1.03
  -2   5   0   15.08    0.87
  -3  -5   0   12.58    1.45
  -3  -5   0   12.72    0.95
   3  -5   0   13.19    0.96
   3  -5   0   12.69    0.92
   3  -5   0   14.20    0.94
  -3  -5   0   12.82    1.08
  -3   5   0   13.55    0.90
   3   5   0   13.65    1.44
   4  -5   0   13.36    0.99
  -4  -5   0   17.53    1.71
  -4  -5   0   15.84    1.09
   4  -5   0   15.39    1.10
   4  -5   0   13.82    1.09
  -4  -5   0   13.75    1.16
  -4   5   0   14.74    1.03
   4   5   0   14.38    1.52
   5  -5   0  108.96    4.05
  -5  -5   0  102.91    4.42
  -5  -5   0  104.58    4.16
  -5  -5   0  102.40    4.96
   5  -5   0  107.68    4.62
   5  -5   0  105.54    4.48
   5   5   0  104.27    4.77
  -5   5   0  103.60    4.38
   6  -5   0    0.16    0.51
  -6  -5   0   -0.35    0.38
  -6  -5   0   -0.01    0.43
   6  -5   0    0.27    0.50
  -6  -5   0    0.17    0.65
  -6   5   0    0.18    0.49
   6   5   0    0.36    0.69
   7  -5   0   24.18    1.80
   7  -5   0   24.23    1.91
  -7  -5   0   25.07    1.77
  -7  -5   0   23.35    1.53
  -7  -5   0   24.79    2.25
   7   5   0   25.76    2.27
  -7   5   0   24.07    1.74
  -8  -5   0   13.94    1.79
   8  -5   0   11.48    1.50
  -8  -5   0    9.95    1.37
   8  -5   0   11.91    1.55
   8   5   0   14.39    1.80
  -8   5   0   10.03    1.35
  -9  -5   0    8.84    1.37
   9  -5   0   10.98    1.61
  -9  -5   0   11.25    1.87
   9  -5   0   10.68    1.66
  -9   5   0   10.75    1.49
   9   5   0    8.34    1.64
   0  -6   0  172.26    6.72
   0  -6   0  167.75    6.62
   0  -6   0  168.67    6.33
   0   6   0  170.53    6.33
   1  -6   0   21.76    1.22
   1  -6   0   20.36    1.17
  -1  -6   0   20.41    1.30
  -1  -6   0   20.77    1.14
   1  -6   0   22.02    1.30
  -1  -6   0   21.07    1.45
  -1   6   0   22.20    1.13
   1   6   0   20.70    1.13
   2  -6   0   85.33    3.82
  -2  -6   0   94.92    3.83
  -2  -6   0   90.65    3.90
   2  -6   0   92.34    3.77
   2  -6   0   96.33    3.72
  -2  -6   0   89.24    3.76
  -2   6   0   92.88    3.67
   2   6   0   93.80    3.86
  -3  -6   0    9.37    1.19
   3  -6   0    8.58    0.91
  -3  -6   0   10.63    0.92
   3  -6   0   10.00    0.93
  -3  -6   0   11.56    1.12
   3  -6   0   10.66    0.95
   3   6   0   10.04    1.35
  -3   6   0   10.10    0.89
   4  -6   0    4.64    0.72
   4  -6   0    4.41    0.72
  -4  -6   0    4.41    0.80
   4  -6   0    3.88    0.66
  -4  -6   0    4.77    1.15
  -4  -6   0    5.38    0.70
  -4   6   0    5.53    0.73
   4   6   0    3.27    1.00
   5  -6   0   17.48    1.43
  -5  -6   0   21.09    1.46
  -5  -6   0   19.98    1.34
   5  -6   0   18.64    1.29
  -5  -6   0   15.59    1.94
   5  -6   0   20.97    1.45
   5   6   0   14.85    1.70
  -5   6   0   19.07    1.34
  -6  -6   0   14.44    1.87
  -6  -6   0    9.99    1.12
  -6  -6   0   13.08    1.29
   6  -6   0   11.39    1.29
   6  -6   0   11.57    1.34
   6   6   0   10.50    1.49
  -6   6   0   12.73    1.31
  -7  -6   0    0.82    0.60
   7  -6   0   -0.44    0.61
  -7  -6   0    0.56    0.56
  -7  -6   0   -1.03    0.91
   7  -6   0   -0.22    0.58
   7   6   0    0.61    0.83
  -7   6   0    0.85    0.68
   8  -6   0    6.18    1.21
  -8  -6   0    9.21    1.26
   8  -6   0    7.34    1.29
  -8  -6   0    6.68    1.66
   8   6   0    6.81    1.47
  -8   6   0    4.58    1.09
   0  -7   0   -0.02    0.44
   0  -7   0   -0.83    0.51
   0  -7   0    0.11    0.26
   0   7   0   -0.14    0.29
  -1  -7   0    3.76    0.77
   1  -7   0    4.94    0.74
   1  -7   0    4.48    0.58
  -1  -7   0    4.66    0.55
  -1  -7   0    4.70    0.75
   1  -7   0    5.10    0.85
   1   7   0    4.43    0.64
  -1   7   0    4.96    0.62
   2  -7   0    4.12    0.61
  -2  -7   0    4.74    0.65
   2  -7   0    3.24    0.71
  -2  -7   0    4.07    0.82
  -2  -7   0    5.16    0.63
   2  -7   0    5.60    0.75
   2   7   0    5.62    0.90
  -2   7   0    4.61    0.63
  -3  -7   0    3.12    0.55
   3  -7   0    4.27    0.74
  -3  -7   0    2.63    0.63
   3  -7   0    3.34    0.65
  -3  -7   0    4.23    0.86
   3  -7   0    4.45    0.69
   3   7   0    4.66    1.10
  -3   7   0    3.40    0.62
  -4  -7   0    5.54    1.05
  -4  -7   0    6.29    1.00
   4  -7   0    5.42    0.81
   4  -7   0    7.76    0.98
   4  -7   0    6.60    0.89
  -4  -7   0    6.20    0.76
  -4   7   0    6.00    0.81
   4   7   0    4.27    1.15
   5  -7   0   53.84    2.87
  -5  -7   0   56.66    2.84
  -5  -7   0   49.52    3.37
   5  -7   0   54.94    2.82
  -5  -7   0   56.12    2.62
  -5   7   0   53.90    2.73
   5   7   0   56.47    3.22
   6  -7   0    0.05    0.60
  -6  -7   0    0.76    0.62
  -6  -7   0   -0.11    0.45
  -6  -7   0    0.89    1.05
   6  -7   0    1.33    0.72
   6   7   0    0.19    0.83
  -6   7   0   -0.25    0.56
   7  -7   0    7.42    1.19
   7  -7   0    6.55    1.22
  -7  -7   0    6.97    1.77
  -7  -7   0    7.50    1.19
  -7  -7   0    8.37    1.09
  -7   7   0    6.88    1.22
   0  -8   0  147.64    6.08
   0  -8   0  148.25    5.97
   0  -8   0  152.35    5.93
   0   8   0  145.84    5.81
   1  -8   0   -0.19    0.61
   1  -8   0    0.25    0.57
   1  -8   0    0.16    0.35
  -1  -8   0    0.57    0.33
  -1  -8   0    0.12    0.60
  -1   8   0    0.99    0.46
   1   8   0    0.96    0.55
   2  -8   0    3.56    0.84
   2  -8   0    5.04    0.87
  -2  -8   0    4.16    0.97
  -2  -8   0    5.33    0.63
   2  -8   0    4.73    0.68
   2   8   0    3.94    0.96
  -2   8   0    5.32    0.74
   3  -8   0   21.84    1.54
   3  -8   0   20.94    1.45
  -3  -8   0   18.98    1.80
  -3  -8   0   20.74    1.34
   3  -8   0   22.14    1.80
  -3   8   0   20.78    1.42
   3   8   0   21.46    2.17
   4  -8   0   26.22    1.73
   4  -8   0   29.11    1.82
  -4  -8   0   23.59    1.67
  -4  -8   0   27.15    2.17
   4  -8   0   24.36    1.67
  -4   8   0   21.73    1.59
   4   8   0   20.11    2.13
  -5  -8   0    0.88    0.73
   5  -8   0   -0.67    0.50
   5  -8   0    0.41    0.55
  -5  -8   0    0.67    0.77
  -5  -8   0    0.79    0.46
  -5   8   0    1.04    0.59
   5   8   0    0.09    0.82
   0  -9   0    0.33    0.35
   0  -9   0   -0.38    0.63
   0   9   0    0.22    0.52
   1  -9   0    2.23    0.88
  -1  -9   0    2.74    0.47
   1  -9   0    2.48    0.51
  -1  -9   0    2.94    0.91
  -1   9   0    2.41    0.64
   1   9   0    2.85    0.86
  -2  -9   0    0.34    0.74
  -2  -9   0    0.98    0.37
   2  -9   0    1.62    0.53
   2  -9   0    0.39    0.69
  -2   9   0    0.48    0.55
   2   9   0    0.87    1.02
 -11   0   1   14.35    1.89
  10   0  -1   28.18    2.11
 -10   0   1   27.57    1.95
 -10   0   1   22.77    2.19
 -10   0   1   25.63    2.28
   9   0  -1   13.19    1.60
  -9   0   1   14.42    1.62
  -9   0   1   13.87    1.30
   9   0  -1   11.92    1.38
  -9   0   1   10.32    1.38
  -8   0   1    0.36    0.40
  -8   0   1    0.53    0.55
   8   0  -1   -0.47    0.53
   8   0  -1    0.31    0.51
  -8   0   1    0.90    0.60
   7   0  -1  194.98    7.71
   7   0  -1  196.35    7.67
  -7   0   1  191.96    8.03
  -7   0   1  194.41    7.75
   7   0  -1  190.97    7.97
  -7   0   1  198.86    7.48
  -7   0   1  193.61    7.96
   6   0  -1    0.59    0.41
  -6   0   1    1.47    0.46
  -6   0   1    1.02    0.43
   6   0  -1    1.06    0.45
  -6   0   1    1.00    0.34
   6   0  -1    0.79    0.47
  -6   0   1    1.65    0.42
   5   0  -1    1.83    0.42
   5   0  -1    2.29    0.48
   5   0  -1    1.72    0.42
  -5   0   1    2.17    0.40
  -5   0   1    2.04    0.38
   5   0  -1    2.19    0.46
  -5   0   1    1.23    0.37
  -5   0   1    2.09    0.44
  -4   0   1   45.41    2.07
   4   0  -1   47.07    2.09
  -4   0   1   44.55    2.05
  -4   0   1   48.47    2.05
  -4   0   1   48.18    1.95
   4   0  -1   45.97    2.01
   4   0  -1   42.68    1.97
   3   0  -1   15.04    0.79
  -3   0   1   14.09    0.80
   3   0  -1   13.51    0.76
   3   0  -1   13.41    0.80
  -3   0   1   13.86    0.76
  -3   0   1   14.82    0.80
   3   0  -1   14.76    0.79
  -3   0   1   12.54    0.71
  -2   0   1   21.80    0.96
   2   0  -1   21.59    1.00
  -2   0   1   22.31    1.03
   2   0  -1   22.24    0.97
   2   0  -1   21.28    0.99
  -2   0   1   22.13    1.04
   2   0  -1   22.27    1.05
   2   0  -1   23.41    1.05
   2   0  -1   23.17    0.81
  -1   0  -1   89.66    3.66
  -1   0  -1   92.84    3.56
  -1   0  -1   92.93    3.43
   1   0   1   89.89    3.58
   1   0   1   86.76    3.44
  -1   0  -1   94.73    3.48
   1   0   1   91.57    3.43
  -1   0  -1   89.27    3.37
   1   0   1   90.97    3.37
  -2   0  -1  195.87    7.40
   2   0   1  203.79    7.65
   2   0   1  199.66    7.39
  -2   0  -1  199.23    7.23
   2   0   1  201.68    7.32
  -2   0  -1  198.28    7.62
  -2   0  -1  193.06    7.88
  -3   0  -1  388.35   14.28
   3   0   1  400.59   14.58
   3   0   1  406.72   15.08
  -3   0  -1  389.76   15.60
  -3   0  -1  398.79   15.03
  -3   0  -1  398.12   14.60
   4   0   1    4.36    0.66
  -4   0  -1    4.96    0.64
  -4   0  -1    3.46    0.54
  -4   0  -1    4.40    0.55
   4   0   1    4.19    0.57
  -4   0  -1    2.60    0.48
   4   0   1    4.93    0.68
  -5   0  -1  244.90    9.23
   5   0   1  255.05   10.06
  -5   0  -1  251.45    9.78
  -5   0  -1  244.89   10.01
   5   0   1  244.15    9.82
   5   0   1  244.69    9.47
   5   0   1  251.62    9.43
  -5   0  -1  243.72    9.52
   6   0   1    7.18    1.00
  -6   0  -1    8.42    0.92
   6   0   1    5.77    0.84
   6   0   1    8.05    1.02
  -6   0  -1    8.31    1.03
  -6   0  -1    6.68    0.79
  -7   0  -1   37.86    2.21
  -7   0  -1   33.49    2.15
   7   0   1   33.94    2.25
  -7   0  -1   33.93    1.93
  -7   0  -1   35.39    2.01
   7   0   1   33.64    2.22
   7   0   1   32.52    2.06
   8   0   1   20.34    1.84
  -8   0  -1   20.36    1.94
   8   0   1   17.84    1.98
  -8   0  -1   15.83    1.64
   9   0   1   20.75    2.01
  -9   0  -1   16.66    1.93
 -10   0  -1    3.05    1.28
  10   0   1    4.79    1.19
 -10  -1   1    1.39    0.57
 -10  -1   1    2.42    0.98
 -10  -1   1    1.06    0.87
  10  -1  -1    1.42    0.87
 -10   1   1    0.17    0.81
  10   1  -1   -0.04    0.84
  -9  -1   1    8.46    1.23
  -9  -1   1    8.07    0.92
   9  -1  -1    8.64    1.28
  -9  -1   1    7.54    1.17
  -9   1   1    7.26    1.26
   9   1  -1    8.97    1.32
   8  -1  -1    0.98    0.56
  -8  -1   1    0.95    0.58
  -8  -1   1    0.90    0.59
   8  -1  -1    1.50    0.67
  -8  -1   1    1.34    0.45
  -8   1   1    0.86    0.67
   8   1  -1   -0.08    0.56
   8   1  -1    0.69    0.53
  -8   1   1    1.06    0.57
   7  -1  -1   22.11    1.47
  -7  -1   1   21.04    1.48
   7  -1  -1   17.08    1.36
  -7  -1   1   20.44    1.43
   7  -1  -1   19.33    1.49
  -7  -1   1   20.06    1.22
  -7   1   1   19.20    1.33
  -7   1   1   18.10    1.29
  -7   1   1   18.68    1.44
   7   1  -1   19.91    1.47
   7   1  -1   20.32    1.38
  -7   1   1   20.98    1.48
  -6  -1   1   19.88    1.32
   6  -1  -1   20.12    1.28
   6  -1  -1   18.52    1.21
  -6  -1   1   19.02    0.78
   6  -1  -1   21.82    1.33
  -6  -1   1   18.42    1.10
   6  -1  -1   18.99    1.34
  -6  -1   1   17.50    1.23
  -6  -1   1   19.48    1.13
  -6   1   1   18.92    1.22
  -6   1   1   16.46    1.16
   6   1  -1   17.77    1.20
  -6   1   1   18.69    1.28
  -6   1   1   19.97    1.30
   6   1  -1   20.49    1.32
   5  -1  -1  137.95    5.44
  -5  -1   1  142.22    5.32
  -5  -1   1  136.99    5.51
  -5  -1   1  140.56    5.71
   5  -1  -1  139.90    5.82
   5  -1  -1  144.18    5.55
  -5  -1   1  141.39    4.81
   5  -1  -1  141.91    5.73
  -5  -1   1  144.48    5.70
   5   1  -1  143.29    5.50
   5   1  -1  137.30    5.46
  -5   1   1  138.23    5.39
   5   1  -1  145.24    5.72
  -5   1   1  141.20    5.56
  -5   1   1  134.60    5.82
   4  -1  -1  143.51    5.53
   4  -1  -1  145.42    5.85
  -4  -1   1  146.22    5.68
  -4  -1   1  140.79    5.74
  -4  -1   1  141.76    5.32
  -4  -1   1  144.46    4.91
  -4  -1   1  140.20    5.50
   4  -1  -1  146.18    5.71
   4   1  -1  145.64    5.49
   4   1  -1  140.43    5.43
  -4   1   1  141.42    5.54
  -4   1   1  141.61    5.86
   4   1  -1  156.39    5.48
   4   1  -1  143.72    5.69
  -4   1   1  140.48    5.67
  -4   1   1  139.44    5.39
   3  -1  -1   64.15    2.10
   3  -1  -1   65.50    2.51
  -3  -1   1   62.57    2.18
   3  -1  -1   59.73    2.60
   3  -1  -1   59.76    2.57
  -3  -1   1   62.73    2.47
  -3  -1   1   60.83    2.50
   3  -1  -1   60.60    2.45
  -3   1   1   58.26    2.55
  -3   1   1   60.97    2.50
   3   1  -1   59.09    2.44
   3   1  -1   64.00    2.39
   3   1  -1   59.86    2.44
  -3   1   1   62.62    2.62
   3   1  -1   60.06    2.54
  -3   1   1   61.33    2.43
  -2  -1   1  962.15   33.58
   2  -1  -1  946.09   35.27
  -2  -1   1  978.04   35.22
  -2  -1   1  955.98   34.34
  -2  -1   1  943.40   35.37
   2  -1  -1  940.13   34.18
  -2  -1   1  971.15   34.14
   2  -1  -1  961.64   31.65
   2  -1  -1  918.94   36.78
  -2  -1   1  977.12   31.61
   2  -1  -1  915.79   33.60
   2   1  -1  951.67   35.22
  -2   1   1  917.84   35.25
   2   1  -1  967.88   34.26
  -2   1   1  973.64   36.80
   2   1  -1  952.25   33.63
  -2   1   1  902.48   33.57
   2   1  -1  906.01   33.56
  -2   1   1 1000.00   34.51
  -1  -1   1   20.03    0.77
   1  -1  -1   18.64    0.88
   1  -1  -1   18.00    0.84
   1  -1  -1   18.93    0.82
  -1  -1   1   19.41    0.79
  -1  -1   1   19.29    0.79
  -1  -1   1   20.19    0.79
   1  -1  -1   19.64    0.85
   1  -1  -1   19.69    0.87
   1   1  -1   19.89    0.76
  -1   1   1   19.14    0.86
  -1   1   1   19.85    0.86
  -1   1   1   19.36    0.82
  -1   1   1   19.76    0.88
  -1   1   1   19.46    0.87
   0  -1  -1  179.05    7.36
   0  -1   1  196.03    7.15
   0  -1   1  203.31    7.19
   0  -1  -1  186.52    6.87
   0  -1  -1  194.93    7.53
   0  -1  -1  203.76    7.20
   0   1   1  181.92    7.15
   0   1   1  190.06    7.25
   0   1  -1  190.87    6.92
   0   1   1  177.46    7.05
   0   1   1  196.35    7.51
   0   1   1  204.24    7.59
   1  -1   1  136.71    4.82
  -1  -1  -1  133.88    5.22
  -1  -1  -1  125.52    4.86
  -1  -1  -1  130.60    5.27
   1  -1   1  138.05    5.09
   1  -1   1  135.76    4.94
   1  -1   1  135.17    4.94
  -1  -1  -1  127.60    5.14
   1  -1   1  136.43    4.58
   1   1   1  117.87    5.06
  -1   1  -1  132.77    4.85
  -1   1  -1  137.84    4.93
   1   1   1  133.69    4.89
  -1   1  -1  133.39    4.83
  -1   1  -1  138.69    5.32
  -1   1  -1  137.96    5.10
   1   1   1  123.00    5.36
   1   1   1  137.98    5.06
   1   1   1  137.68    5.30
  -2  -1  -1  165.12    7.16
  -2  -1  -1  175.63    7.01
   2  -1   1  180.15    7.20
   2  -1   1  181.65    6.62
   2  -1   1  184.48    6.75
   2  -1   1  183.46    6.96
  -2  -1  -1  181.90    6.61
  -2  -1  -1  189.35    6.88
  -2   1  -1  177.63    6.61
   2   1   1  184.39    6.64
   2   1   1  190.18    7.16
   2   1   1  184.78    7.21
   2   1   1  170.18    6.84
  -2   1  -1  186.99    6.63
  -2   1  -1  180.72    7.22
  -2   1  -1  181.14    6.95
   2   1   1  185.24    6.80
   3  -1   1   46.92    2.09
   3  -1   1   45.02    1.97
   3  -1   1   47.67    2.07
   3  -1   1   44.55    2.00
  -3  -1  -1   44.79    2.10
  -3  -1  -1   42.99    2.01
  -3  -1  -1   47.26    1.93
  -3  -1  -1   44.92    2.08
  -3   1  -1   44.08    2.00
   3   1   1   45.53    2.02
   3   1   1   47.81    2.08
  -3   1  -1   45.65    2.06
   3   1   1   47.42    2.20
  -3   1  -1   45.12    1.93
  -3   1  -1   47.12    2.09
   3   1   1   44.44    2.15
   4  -1   1    0.48    0.28
   4  -1   1    0.38    0.31
   4  -1   1    0.15    0.31
  -4  -1  -1    0.16    0.24
  -4  -1  -1    0.36    0.36
  -4  -1  -1    0.39    0.32
   4  -1   1    1.09    0.40
  -4  -1  -1    0.34    0.28
  -4   1  -1    0.24    0.28
  -4   1  -1    0.90    0.36
   4   1   1    0.80    0.50
   4   1   1    0.13    0.25
  -4   1  -1    0.62    0.28
   4   1   1    0.82    0.42
  -4   1  -1    0.28    0.29
   4   1   1    0.39    0.32
   5  -1   1    0.76    0.43
  -5  -1  -1    0.84    0.26
  -5  -1  -1    0.73    0.32
   5  -1   1    0.78    0.36
   5  -1   1    1.23    0.48
  -5  -1  -1    1.00    0.45
   5  -1   1    1.00    0.43
  -5  -1  -1    1.25    0.49
  -5  -1  -1    1.93    0.45
   5   1   1    1.24    0.43
  -5   1  -1    0.73    0.38
   5   1   1    1.60    0.56
  -5   1  -1    0.73    0.35
  -5   1  -1    1.01    0.41
  -5   1  -1    0.82    0.45
   5   1   1    0.93    0.48
  -6  -1  -1    0.47    0.47
  -6  -1  -1   -0.04    0.30
   6  -1   1    0.34    0.44
  -6  -1  -1    0.31    0.36
  -6  -1  -1    0.08    0.49
   6  -1   1    0.32    0.35
  -6  -1  -1    0.43    0.24
   6  -1   1   -0.17    0.47
   6  -1   1   -0.06    0.43
   6   1   1   -0.13    0.55
   6   1   1    0.33    0.42
  -6   1  -1    0.49    0.44
  -6   1  -1    0.00    0.36
   6   1   1    0.26    0.47
  -6   1  -1    1.57    0.58
  -7  -1  -1    4.86    0.95
   7  -1   1    7.50    1.18
   7  -1   1    6.64    1.00
  -7  -1  -1    7.21    1.13
  -7  -1  -1    5.91    0.80
  -7   1  -1    5.34    0.89
  -7   1  -1    6.10    0.90
   7   1   1    6.43    0.96
  -7   1  -1    5.55    0.98
   7   1   1    6.19    1.14
  -8  -1  -1   38.23    2.14
   8  -1   1   36.08    2.49
  -8  -1  -1   38.95    2.53
   8  -1   1   31.88    2.27
  -8  -1  -1   34.81    2.43
   8   1   1   40.01    2.62
   8   1   1   36.34    2.32
  -8   1  -1   36.13    2.45
   9  -1   1    0.54    0.76
  -9  -1  -1    1.68    0.68
  -9  -1  -1    1.03    0.97
  -9  -1  -1    2.39    0.98
  -9   1  -1    1.32    0.90
   9   1   1    0.46    0.76
 -10  -1  -1    4.24    0.92
 -10  -1  -1    6.73    1.55
  10  -1   1    3.87    1.15
 -10   1  -1    2.38    1.17
 -10  -2   1    6.99    1.36
 -10  -2   1    7.09    1.28
  10  -2  -1    6.48    1.25
 -10   2   1    7.98    1.36
  10   2  -1    8.27    1.49
   9  -2  -1   29.83    2.28
   9  -2  -1   33.30    2.22
  -9  -2   1   33.24    2.34
  -9  -2   1   29.72    2.15
  -9   2   1   23.95    2.18
   9   2  -1   36.76    2.38
   8  -2  -1    5.98    0.97
  -8  -2   1    5.45    0.98
  -8  -2   1    5.94    1.00
  -8  -2   1    5.97    0.56
   8  -2  -1    7.58    1.14
  -8   2   1    4.52    0.92
  -8   2   1    5.36    0.85
   8   2  -1    7.18    1.14
  -7  -2   1   92.14    4.05
  -7  -2   1   93.74    3.80
   7  -2  -1   90.26    4.07
   7  -2  -1   96.95    4.18
   7  -2  -1   90.20    4.23
  -7  -2   1   88.82    4.16
   7   2  -1   87.69    3.93
   7   2  -1   94.97    4.11
  -7   2   1   91.23    3.95
  -7   2   1   91.56    4.17
  -7   2   1   89.28    4.07
   6  -2  -1   22.20    1.49
  -6  -2   1   22.44    1.06
  -6  -2   1   21.33    1.03
  -6  -2   1   22.49    1.39
   6  -2  -1   21.43    1.42
   6  -2  -1   24.49    1.45
  -6  -2   1   22.35    1.44
   6  -2  -1   23.52    1.37
   6   2  -1   22.48    1.34
  -6   2   1   22.27    1.36
  -6   2   1   24.05    1.47
  -6   2   1   21.05    1.41
   6   2  -1   22.84    1.46
   5  -2  -1   19.25    1.20
   5  -2  -1   17.70    1.21
  -5  -2   1   18.02    1.18
   5  -2  -1   20.81    1.19
  -5  -2   1   17.35    1.13
  -5  -2   1   18.99    0.98
  -5  -2   1   20.22    0.92
   5  -2  -1   18.39    1.12
   5   2  -1   18.06    1.09
  -5   2   1   17.63    1.18
  -5   2   1   19.58    1.18
   5   2  -1   18.03    1.21
  -5   2   1   21.10    1.18
   5   2  -1   20.55    1.29
  -4  -2   1    1.16    0.32
  -4  -2   1    1.38    0.24
   4  -2  -1    0.99    0.33
  -4  -2   1    1.00    0.29
   4  -2  -1    1.02    0.34
   4  -2  -1    1.26    0.39
   4  -2  -1    1.17    0.21
  -4  -2   1    0.99    0.25
   4  -2  -1    1.08    0.31
   4   2  -1    1.05    0.28
   4   2  -1    1.20    0.38
   4   2  -1    0.59    0.34
  -4   2   1    0.82    0.33
  -4   2   1    0.91    0.32
   4   2  -1    1.29    0.30
  -4   2   1    1.19    0.35
  -4   2   1    0.55    0.27
   3  -2  -1   12.15    0.69
  -3  -2   1   11.41    0.63
   3  -2  -1   10.89    0.74
   3  -2  -1   11.51    0.76
  -3  -2   1   12.38    0.72
  -3  -2   1   11.13    0.68
  -3  -2   1   10.22    0.68
   3  -2  -1   12.13    0.57
  -3  -2   1   11.67    0.55
   3  -2  -1   11.02    0.71
  -3   2   1   10.94    0.70
  -3   2   1   10.81    0.73
  -3   2   1   12.44    0.76
   3   2  -1   11.56    0.62
   3   2  -1   11.43    0.64
  -3   2   1   12.02    0.73
   3   2  -1   10.40    0.74
  -2  -2   1    8.45    0.47
   2  -2  -1    7.89    0.55
  -2  -2   1    7.45    0.48
  -2  -2   1    7.92    0.47
  -2  -2   1    7.46    0.49
   2  -2  -1    7.30    0.47
   2  -2  -1    8.41    0.47
   2  -2  -1    8.92    0.60
  -2  -2   1    8.32    0.52
   2   2  -1    7.68    0.43
  -2   2   1    7.44    0.55
  -2   2   1    7.40    0.54
  -2   2   1    7.39    0.51
   2   2  -1    8.11    0.41
   2   2  -1    7.67    0.63
  -2   2   1    9.29    0.57
   1  -2  -1   59.60    2.14
   1  -2  -1   57.36    2.35
   1  -2  -1   56.83    2.36
  -1  -2   1   59.14    2.16
   1  -2  -1   61.13    2.30
  -1  -2   1   57.48    2.16
  -1  -2   1   56.19    2.21
   1  -2  -1   58.08    2.32
  -1  -2   1   54.35    2.29
  -1  -2   1   61.01    2.18
   1  -2  -1   61.14    2.37
  -1   2   1   57.95    2.30
  -1   2   1   60.20    2.34
  -1   2   1   59.32    2.29
  -1   2   1   54.79    2.21
   0  -2  -1  178.52    6.86
   0  -2  -1  185.76    6.45
   0  -2  -1  171.74    6.10
   0  -2   1  173.16    6.61
   0  -2   1  175.92    6.10
   0  -2  -1  179.45    6.77
   0  -2   1  181.66    6.62
   0  -2   1  178.26    6.41
   0  -2   1  182.64    6.41
   0  -2  -1  181.95    6.59
   0  -2  -1  183.16    6.62
   0   2   1  179.24    6.72
   0   2   1  176.33    6.40
   0   2   1  161.27    6.64
   0   2   1  170.32    6.74
  -1  -2  -1    3.60    0.63
  -1  -2  -1    5.27    0.46
   1  -2   1    5.16    0.37
  -1  -2  -1    4.69    0.71
   1  -2   1    5.75    0.37
  -1  -2  -1    3.86    0.68
   1  -2   1    4.87    0.37
   1  -2   1    5.10    0.37
   1  -2   1    5.16    0.30
   1  -2   1    5.45    0.44
  -1  -2  -1    4.82    0.36
  -1   2  -1    4.10    0.32
   1   2   1    5.03    0.49
   1   2   1    5.61    0.49
  -1   2  -1    4.98    0.34
   1   2   1    4.87    0.53
  -1   2  -1    4.45    0.35
   1   2   1    5.40    0.57
  -2  -2  -1   30.78    1.59
   2  -2   1   31.67    1.41
  -2  -2  -1   31.26    1.29
  -2  -2  -1   31.23    1.29
  -2  -2  -1   29.82    1.29
   2  -2   1   30.23    1.36
   2  -2   1   29.88    1.24
  -2  -2  -1   29.81    1.55
   2  -2   1   30.07    1.28
  -2  -2  -1   30.28    1.28
  -2   2  -1   30.41    1.32
   2   2   1   31.89    1.38
   2   2   1   27.29    1.67
  -2   2  -1   32.55    1.33
  -2   2  -1   28.88    1.33
   2   2   1   28.94    1.41
  -2   2  -1   31.72    1.39
   2   2   1   26.29    1.73
  -3  -2  -1  682.80   26.46
   3  -2   1  695.07   25.56
  -3  -2  -1  696.50   24.93
   3  -2   1  674.30   24.76
  -3  -2  -1  657.67   25.63
  -3  -2  -1  686.31   22.89
   3  -2   1  665.34   26.54
   3   2   1  672.89   24.78
  -3   2  -1  703.05   25.54
   3   2   1  679.67   25.91
  -3   2  -1  673.96   24.74
   3   2   1  726.08   24.38
  -3   2  -1  708.07   24.34
   3   2   1  623.38   24.64
  -3   2  -1  678.75   24.32
   4  -2   1   13.81    0.99
  -4  -2  -1   10.24    0.99
  -4  -2  -1   12.80    0.78
   4  -2   1   14.26    0.91
  -4  -2  -1   12.65    1.09
   4  -2   1   12.89    0.94
   4  -2   1   11.93    0.85
  -4  -2  -1   12.12    0.75
  -4  -2  -1   13.53    0.83
  -4   2  -1   11.73    0.88
  -4   2  -1   18.34    1.12
   4   2   1   12.43    0.93
   4   2   1   16.40    1.49
  -4   2  -1   14.02    0.95
   4   2   1   14.50    1.33
  -5  -2  -1   62.46    3.03
   5  -2   1   62.68    2.93
   5  -2   1   65.40    3.05
  -5  -2  -1   65.28    3.12
  -5  -2  -1   66.51    2.86
   5  -2   1   66.82    2.90
   5  -2   1   65.62    2.98
  -5  -2  -1   65.52    2.76
  -5  -2  -1   64.63    2.52
   5   2   1   69.77    3.23
   5   2   1   66.68    3.29
  -5   2  -1   65.11    3.00
  -5   2  -1   62.12    2.93
   5   2   1   61.96    2.90
  -5   2  -1   65.57    2.88
  -6  -2  -1   40.10    1.71
  -6  -2  -1   39.15    2.26
   6  -2   1   39.99    2.17
   6  -2   1   38.75    2.10
  -6  -2  -1   40.68    2.35
  -6  -2  -1   40.45    1.97
   6  -2   1   40.05    2.27
  -6   2  -1   38.71    2.08
   6   2   1   38.17    2.12
   6   2   1   43.46    2.47
  -6   2  -1   42.61    2.24
  -6   2  -1   41.70    2.21
   7  -2   1   98.04    4.70
  -7  -2  -1  106.91    4.41
  -7  -2  -1  107.19    4.84
  -7  -2  -1   99.73    4.67
   7  -2   1   97.25    4.57
   7  -2   1   96.88    4.53
   7   2   1   99.02    4.74
   7   2   1   95.95    4.47
  -7   2  -1  100.22    4.41
  -7   2  -1  109.50    4.65
   8  -2   1    1.80    0.88
  -8  -2  -1    2.32    0.93
  -8  -2  -1    0.20    0.75
  -8  -2  -1    1.59    0.51
   8  -2   1    1.64    0.77
  -8   2  -1    1.89    0.83
   8   2   1    2.00    1.04
  -8   2  -1    1.26    0.69
   9  -2   1    0.96    0.89
  -9  -2  -1    1.01    0.88
   9  -2   1   -0.39    0.73
  -9  -2  -1    1.98    1.03
  -9  -2  -1    0.69    0.49
   9   2   1    0.64    1.01
  -9   2  -1   -0.15    0.79
 -10  -2  -1   12.64    1.09
  10  -2   1   12.23    1.79
 -10  -2  -1   13.19    2.02
 -10  -2  -1   10.92    1.79
 -10  -3   1    1.73    0.94
  10  -3  -1    1.75    0.91
 -10  -3   1    5.19    1.23
  10   3  -1    1.83    1.05
   9  -3  -1    8.69    1.39
  -9  -3   1    5.78    1.20
  -9  -3   1    7.97    1.20
   9  -3  -1    8.04    1.22
  -9   3   1    6.11    1.14
   9   3  -1    7.21    1.29
  -9   3   1    6.22    1.08
  -8  -3   1    2.04    0.76
  -8  -3   1    2.20    0.69
   8  -3  -1    2.25    0.76
   8  -3  -1    1.07    0.51
   8  -3  -1    2.55    0.74
  -8   3   1    2.15    0.71
   8   3  -1    2.75    0.90
  -8   3   1    0.14    0.59
   7  -3  -1   15.19    1.48
   7  -3  -1   14.57    1.40
  -7  -3   1    9.62    1.07
  -7  -3   1   13.72    1.39
   7  -3  -1   12.89    1.05
  -7   3   1   13.17    1.26
  -7   3   1   14.09    1.37
   7   3  -1   12.99    1.35
  -6  -3   1    9.10    0.92
   6  -3  -1   10.05    1.04
  -6  -3   1   10.81    0.76
   6  -3  -1   11.70    1.13
  -6  -3   1    8.47    0.95
   6  -3  -1   10.29    0.85
  -6   3   1   11.57    1.08
  -6   3   1   10.03    1.00
   6   3  -1   14.03    1.26
   5  -3  -1  103.79    4.34
  -5  -3   1  101.71    3.74
   5  -3  -1  102.06    4.26
   5  -3  -1   97.38    4.18
   5  -3  -1  105.04    3.60
  -5  -3   1   97.59    4.25
   5  -3  -1  102.39    4.10
  -5  -3   1   99.04    4.10
   5   3  -1  100.67    4.02
   5   3  -1   97.21    4.17
  -5   3   1   98.85    4.17
  -5   3   1  101.34    4.09
   4  -3  -1  118.87    4.43
   4  -3  -1  112.03    4.51
  -4  -3   1  114.54    4.13
  -4  -3   1  110.39    4.58
   4  -3  -1  117.61    4.02
   4  -3  -1  111.19    4.62
  -4  -3   1  106.71    4.41
   4  -3  -1  113.19    4.67
  -4  -3   1  112.47    4.59
  -4   3   1  112.92    4.41
  -4   3   1  112.60    4.50
   4   3  -1  112.95    4.35
   4   3  -1  115.36    4.31
  -4   3   1  112.81    4.60
   4   3  -1  110.42    4.49
  -3  -3   1   32.83    1.49
  -3  -3   1   34.91    1.50
  -3  -3   1   31.47    1.48
   3  -3  -1   31.41    1.48
   3  -3  -1   30.92    1.38
   3  -3  -1   32.11    1.33
  -3  -3   1   32.82    1.41
   3  -3  -1   29.59    1.49
   3  -3  -1   31.63    1.56
  -3  -3   1   30.57    1.41
   3   3  -1   32.07    1.34
  -3   3   1   29.42    1.44
  -3   3   1   31.97    1.50
  -3   3   1   32.30    1.52
   3   3  -1   32.06    1.35
   3   3  -1   31.61    1.61
  -3   3   1   31.47    1.48
  -2  -3   1  558.23   19.31
   2  -3  -1  554.35   19.05
  -2  -3   1  519.61   19.83
   2  -3  -1  519.70   17.88
   2  -3  -1  550.51   19.32
   2  -3  -1  532.44   19.92
  -2  -3   1  508.42   17.93
  -2  -3   1  526.08   19.18
  -2  -3   1  551.53   19.85
  -2   3   1  533.89   18.99
  -2   3   1  512.71   18.94
  -2   3   1  521.70   19.87
  -2   3   1  521.35   19.30
   2   3  -1  542.51   18.80
   2   3  -1  514.74   18.93
   1  -3  -1    8.66    0.59
  -1  -3   1    7.92    0.58
  -1  -3   1    8.43    0.57
   1  -3  -1    9.10    0.58
  -1  -3   1    8.54    0.44
  -1  -3   1    9.25    0.54
   1  -3  -1    7.98    0.57
   1  -3  -1    9.15    0.59
   1  -3  -1    8.64    0.66
  -1  -3   1    8.04    0.58
  -1   3   1    9.29    0.62
  -1   3   1    8.81    0.52
  -1   3   1    8.42    0.61
   0  -3   1  172.49    5.97
   0  -3  -1  167.37    5.76
   0  -3   1  164.79    6.16
   0  -3   1  164.50    6.16
   0  -3   1  166.45    5.97
   0  -3  -1  168.21    6.40
   0  -3  -1  167.52    6.16
   0  -3  -1  171.60    6.35
   0  -3  -1  165.23    6.18
   0  -3   1  159.95    5.75
   0   3  -1  163.30    5.83
   0   3   1  140.84    6.33
   0   3  -1  166.58    5.90
   0   3   1  146.51    6.28
   0   3   1  166.99    5.98
   1  -3   1   92.01    3.62
  -1  -3  -1   90.70    3.42
   1  -3   1   92.69    3.39
   1  -3   1   95.41    3.52
   1  -3   1   95.54    3.63
   1  -3   1   99.67    3.52
  -1  -3  -1   86.61    3.96
  -1  -3  -1   91.69    4.02
  -1  -3  -1   82.29    4.04
  -1  -3  -1   91.11    3.90
   1   3   1   89.61    3.55
   1   3   1   95.33    3.74
   1   3   1   96.50    3.68
  -1   3  -1   90.54    3.43
  -1   3  -1   96.08    3.49
  -1   3  -1   94.54    3.45
   2  -3   1   90.58    3.51
   2  -3   1   80.71    3.37
  -2  -3  -1   89.91    3.23
   2  -3   1   88.51    3.21
  -2  -3  -1   84.69    3.71
  -2  -3  -1   85.80    3.24
   2  -3   1   83.20    3.48
  -2  -3  -1   89.69    3.89
  -2  -3  -1   88.17    3.95
  -2   3  -1   85.70    3.36
   2   3   1   88.99    3.47
   2   3   1   80.42    3.67
  -2   3  -1   82.58    3.31
  -2   3  -1   89.20    3.33
   2   3   1   89.91    3.42
  -3  -3  -1   28.98    1.24
  -3  -3  -1   26.80    1.31
   3  -3   1   26.00    1.36
   3  -3   1   29.28    1.31
   3  -3   1   28.73    1.26
  -3  -3  -1   27.57    1.60
   3  -3   1   25.65    1.40
  -3  -3  -1   29.62    1.67
   3   3   1   27.27    1.40
   3   3   1   25.17    1.78
  -3   3  -1   28.83    1.36
   3   3   1   26.53    1.38
  -3   3  -1   28.62    1.36
  -3   3  -1   28.68    1.40
  -3   3  -1   26.97    1.34
   3   3   1   25.29    1.75
  -4  -3  -1    3.20    0.47
  -4  -3  -1    1.96    0.56
  -4  -3  -1    2.11    0.57
   4  -3   1    2.39    0.46
   4  -3   1    3.12    0.58
  -4   3  -1    2.86    0.52
  -4   3  -1    2.93    0.50
  -4   3  -1    3.42    0.53
   4   3   1    3.17    0.80
   4   3   1    2.57    0.75
   4   3   1    2.59    0.50
  -5  -3  -1    1.18    0.37
  -5  -3  -1    1.18    0.59
   5  -3   1    1.45    0.45
   5  -3   1    1.72    0.41
  -5  -3  -1    2.07    0.61
   5  -3   1    1.67    0.48
  -5   3  -1    1.00    0.45
   5   3   1    2.35    0.52
  -5   3  -1    1.75    0.53
   5   3   1    2.44    0.80
  -6  -3  -1    1.50    0.66
   6  -3   1    0.32    0.38
  -6  -3  -1    0.74    0.55
   6  -3   1    1.01    0.56
  -6  -3  -1    0.79    0.36
   6  -3   1    0.73    0.49
   6   3   1    0.30    0.67
  -6   3  -1    0.27    0.49
  -6   3  -1    0.43    0.50
   7  -3   1    4.90    1.00
  -7  -3  -1    4.47    1.07
   7  -3   1    4.73    0.94
   7  -3   1    6.82    0.88
  -7  -3  -1    3.98    0.97
  -7   3  -1    4.53    0.87
  -7   3  -1    5.26    0.92
   7   3   1    7.21    1.27
  -8  -3  -1   31.98    2.52
   8  -3   1   32.56    2.26
  -8  -3  -1   30.92    2.33
   8  -3   1   29.81    2.32
   8  -3   1   35.02    2.02
  -8   3  -1   30.94    2.13
   8   3   1   36.94    2.71
   9  -3   1    0.16    0.54
  -9  -3  -1    0.75    0.91
   9  -3   1    0.74    0.79
   9  -3   1    0.21    0.80
  -9  -3  -1    0.92    0.87
   9   3   1    0.78    1.08
   9  -4  -1    5.79    0.81
  -9  -4   1    5.47    1.04
  -9  -4   1    6.49    1.33
   9  -4  -1    6.10    1.20
   9  -4  -1    6.74    1.32
  -9   4   1    6.31    1.14
   9   4  -1    4.84    1.17
   8  -4  -1    0.29    0.41
   8  -4  -1    0.99    0.68
  -8  -4   1    0.08    0.50
  -8  -4   1    0.66    0.72
   8  -4  -1    0.16    0.67
   8   4  -1    1.25    0.76
  -8   4   1    0.91    0.62
  -7  -4   1  106.99    4.76
   7  -4  -1  114.75    4.95
   7  -4  -1  112.26    5.10
  -7  -4   1  112.36    4.31
  -7  -4   1  109.10    5.09
   7  -4  -1  117.28    4.79
  -7   4   1  112.40    4.81
   7   4  -1  112.17    4.95
  -6  -4   1    0.21    0.44
   6  -4  -1    0.56    0.49
   6  -4  -1    0.13    0.27
  -6  -4   1    0.52    0.39
  -6  -4   1    0.24    0.36
   6  -4  -1    0.01    0.43
  -6   4   1    1.03    0.49
  -6   4   1    0.45    0.46
   6   4  -1   -0.04    0.49
   5  -4  -1    1.24    0.51
  -5  -4   1    0.94    0.39
  -5  -4   1    0.98    0.43
  -5  -4   1    1.14    0.39
   5  -4  -1    1.36    0.36
   5  -4  -1    0.80    0.43
   5   4  -1    1.13    0.52
  -5   4   1    1.16    0.44
  -5   4   1    2.04    0.50
   4  -4  -1   22.94    1.30
  -4  -4   1   22.72    1.34
  -4  -4   1   20.43    1.17
   4  -4  -1   21.14    1.31
  -4  -4   1   20.88    1.15
   4  -4  -1   20.57    1.09
  -4   4   1   21.97    1.23
   4   4  -1   21.32    1.41
   4   4  -1   20.81    1.11
  -4   4   1   21.41    1.26
   3  -4  -1   13.77    0.96
  -3  -4   1   14.85    0.88
  -3  -4   1   13.14    0.99
   3  -4  -1   13.88    0.92
  -3  -4   1   14.08    0.91
   3  -4  -1   13.81    0.83
  -3  -4   1   14.70    0.81
   3   4  -1   14.56    0.77
  -3   4   1   14.27    0.92
  -3   4   1   14.13    0.91
   3   4  -1   11.67    1.12
  -3   4   1   14.65    0.88
  -2  -4   1    9.40    0.58
   2  -4  -1    9.39    0.71
  -2  -4   1    9.57    0.81
  -2  -4   1    9.75    0.70
   2  -4  -1    7.31    0.67
  -2  -4   1    9.45    0.90
  -2  -4   1    8.54    0.77
   2  -4  -1   10.01    0.69
   2  -4  -1    8.65    0.73
   2   4  -1    9.89    0.62
  -2   4   1    7.67    0.61
  -2   4   1    8.58    0.73
   2   4  -1    8.96    0.51
  -2   4   1    8.37    0.65
  -1  -4   1    1.30    0.19
  -1  -4   1    1.79    0.33
  -1  -4   1    1.60    0.25
  -1  -4   1    1.44    0.34
   1  -4  -1    1.27    0.29
   1  -4  -1    1.20    0.35
   1  -4  -1    1.50    0.32
   1  -4  -1    1.18    0.30
  -1  -4   1    1.58    0.38
   1   4  -1    1.31    0.17
  -1   4   1    2.27    0.38
  -1   4   1    1.57    0.30
   1   4  -1    1.12    0.22
  -1   4   1    1.42    0.37
   0  -4  -1   15.68    0.92
   0  -4   1   15.58    0.75
   0  -4  -1   15.50    0.86
   0  -4   1   14.45    0.73
   0  -4  -1   15.10    0.92
   0  -4  -1   16.11    0.95
   0  -4   1   16.53    0.71
   0  -4  -1   15.14    0.97
   0  -4   1   15.24    0.74
   0  -4   1   14.87    0.91
   0   4   1   14.67    1.12
   0   4  -1   16.25    0.77
   0   4   1   14.50    0.81
   0   4  -1   15.27    0.68
   0   4   1   14.30    1.10
   1  -4   1   42.44    1.84
  -1  -4  -1   42.36    1.87
  -1  -4  -1   41.27    2.24
   1  -4   1   44.74    1.79
   1  -4   1   43.00    1.83
  -1  -4  -1   43.26    2.22
  -1  -4  -1   35.93    2.23
  -1  -4  -1   45.52    2.06
   1  -4   1   46.15    1.85
  -1   4  -1   44.11    1.75
   1   4   1   44.64    2.17
   1   4   1   41.73    1.85
  -1   4  -1   43.58    1.73
   1   4   1   41.54    1.93
   2  -4   1   84.62    3.21
  -2  -4  -1   79.91    3.59
  -2  -4  -1   71.70    3.83
   2  -4   1   77.44    3.29
   2  -4   1   76.41    3.07
  -2  -4  -1   82.11    3.16
  -2  -4  -1   81.26    3.85
   2  -4   1   86.32    3.32
   2   4   1   81.80    3.47
   2   4   1   77.93    3.24
  -2   4  -1   81.26    3.14
  -2   4  -1   80.05    3.16
   2   4   1   81.10    3.34
  -2   4  -1   80.50    3.14
   3  -4   1  172.52    7.01
   3  -4   1  176.93    6.81
  -3  -4  -1  188.28    7.14
  -3  -4  -1  174.12    6.42
  -3  -4  -1  180.25    7.54
   3  -4   1  184.05    6.37
   3   4   1  180.62    6.92
  -3   4  -1  178.02    6.77
   3   4   1  177.28    6.80
   3   4   1  167.20    7.24
  -3   4  -1  182.82    6.70
  -4  -4  -1    2.17    0.70
  -4  -4  -1    1.76    0.55
   4  -4   1    3.43    0.50
  -4  -4  -1    3.38    0.57
   4  -4   1    2.33    0.50
   4  -4   1    2.43    0.52
  -4   4  -1    2.36    0.48
   4   4   1    2.33    0.84
  -5  -4  -1  117.24    4.55
   5  -4   1  120.27    5.12
  -5  -4  -1  119.71    5.40
  -5  -4  -1  124.77    5.13
   5  -4   1  117.61    4.95
   5   4   1  115.51    5.36
  -5   4  -1  119.06    4.86
   6  -4   1    1.73    0.66
  -6  -4  -1    3.42    0.84
  -6  -4  -1    3.40    0.93
   6  -4   1    4.19    0.83
  -6  -4  -1    2.92    0.57
  -6   4  -1    3.90    0.77
   6   4   1    3.28    0.99
  -7  -4  -1   18.03    1.74
  -7  -4  -1   17.58    1.88
   7  -4   1   19.45    1.70
   7  -4   1   20.15    1.83
  -7   4  -1   21.15    1.60
   7   4   1   24.64    2.34
  -8  -4  -1   12.32    1.55
   8  -4   1   12.06    1.53
  -8  -4  -1   12.68    1.73
   8  -4   1    8.96    1.40
   8   4   1    9.71    1.72
  -8   4  -1   13.42    1.53
  -9  -4  -1   12.27    1.72
  -9  -4  -1   16.51    2.12
   9  -4   1   11.78    1.71
   9  -4   1   13.11    1.81
  -9   4  -1   12.04    1.61
   9   4   1    8.75    1.76
   9  -5  -1    5.60    1.24
  -9  -5   1    4.90    1.02
  -9  -5   1    4.67    1.32
   9  -5  -1    4.61    1.13
   9   5  -1    2.95    1.08
  -9   5   1    3.41    0.99
  -8  -5   1    0.48    0.58
   8  -5  -1    0.29    0.69
   8  -5  -1    0.24    0.70
  -8  -5   1    0.33    0.82
   8   5  -1    0.50    0.74
  -8   5   1    0.22    0.61
   7  -5  -1    8.49    1.14
  -7  -5   1    7.52    1.19
   7  -5  -1    6.93    1.14
  -7  -5   1    7.28    0.92
  -7  -5   1    7.48    0.96
  -7   5   1    7.60    1.08
   7   5  -1    9.11    1.24
  -6  -5   1   13.13    1.13
   6  -5  -1   11.62    1.24
  -6  -5   1   12.45    1.11
  -6  -5   1   13.12    1.40
   6  -5  -1   13.95    1.36
   6   5  -1   11.24    1.29
  -6   5   1   12.80    1.24
  -5  -5   1   44.56    2.15
  -5  -5   1   46.27    2.57
  -5  -5   1   45.14    2.19
   5  -5  -1   45.90    2.35
   5  -5  -1   49.02    2.46
   5  -5  -1   48.82    2.07
  -5   5   1   45.12    2.28
   5   5  -1   46.78    2.46
   4  -5  -1   36.40    1.97
  -4  -5   1   38.58    1.75
  -4  -5   1   37.31    2.23
   4  -5  -1   39.30    1.75
   4  -5  -1   37.62    1.93
  -4  -5   1   36.46    1.85
  -4   5   1   37.26    1.86
   4   5  -1   35.84    2.08
  -3  -5   1   16.08    0.91
  -3  -5   1   17.62    1.02
   3  -5  -1   17.40    1.14
   3  -5  -1   16.00    1.02
  -3  -5   1   14.66    1.43
  -3  -5   1   17.61    1.14
   3  -5  -1   18.20    1.12
  -3   5   1   15.55    1.02
   3   5  -1   18.29    0.97
   3   5  -1   15.20    1.40
   2  -5  -1  317.04   10.97
  -2  -5   1  330.23   12.05
   2  -5  -1  299.54   12.05
  -2  -5   1  311.95   11.03
  -2  -5   1  312.21   12.01
   2  -5  -1  317.46   11.72
  -2  -5   1  312.56   11.52
  -2   5   1  308.15   11.46
   2   5  -1  315.79   11.40
   2   5  -1  324.86   11.40
  -1  -5   1    6.58    0.71
   1  -5  -1    7.09    0.77
   1  -5  -1    7.49    0.72
  -1  -5   1    5.78    0.46
   1  -5  -1    6.87    0.68
  -1  -5   1    7.25    0.42
  -1  -5   1    5.12    0.64
  -1  -5   1    5.37    0.62
   1   5  -1    6.60    0.43
   1   5  -1    5.58    0.71
  -1   5   1    6.97    0.71
  -1   5   1    6.17    0.60
   0  -5   1   53.66    2.05
   0  -5   1   52.22    2.10
   0  -5  -1   49.83    2.21
   0  -5   1   48.54    2.20
   0  -5  -1   49.70    2.27
   0  -5   1   50.25    2.09
   0  -5   1   49.98    2.12
   0  -5  -1   51.08    2.40
   0  -5  -1   54.07    2.40
   0   5   1   49.05    2.41
   0   5   1   49.32    2.12
   0   5  -1   49.27    2.03
   0   5  -1   50.21    1.97
   1  -5   1   36.16    1.71
  -1  -5  -1   36.93    1.89
  -1  -5  -1   31.95    2.14
   1  -5   1   36.84    1.63
   1  -5   1   39.73    1.66
   1  -5   1   35.23    1.58
  -1  -5  -1   33.35    1.74
  -1   5  -1   36.73    1.55
   1   5   1   36.73    1.70
  -1   5  -1   38.09    1.57
   1   5   1   31.56    2.12
  -2  -5  -1   64.42    2.68
   2  -5   1   62.81    2.58
   2  -5   1   61.36    2.65
  -2  -5  -1   54.11    3.11
   2  -5   1   63.19    2.59
  -2  -5  -1   58.32    2.97
   2   5   1   63.09    2.88
  -2   5  -1   62.75    2.53
  -3  -5  -1   17.43    1.16
  -3  -5  -1   18.30    1.87
   3  -5   1   14.84    1.03
   3  -5   1   16.78    1.08
  -3  -5  -1   18.19    1.50
   3  -5   1   15.21    1.04
   3   5   1   16.38    1.69
  -3   5  -1   16.86    1.04
  -4  -5  -1   -0.10    0.67
   4  -5   1    0.68    0.40
  -4  -5  -1    0.80    0.51
   4  -5   1    0.50    0.40
   4  -5   1    0.37    0.39
  -4  -5  -1    0.82    0.45
  -4   5  -1    0.47    0.41
   4   5   1    0.26    0.76
  -5  -5  -1   -0.43    0.74
  -5  -5  -1    0.94    0.57
  -5  -5  -1    0.47    0.47
   5  -5   1    0.87    0.49
   5  -5   1   -0.27    0.42
   5   5   1    0.28    0.77
  -5   5  -1    0.74    0.47
   6  -5   1    0.21    0.49
  -6  -5  -1   -0.35    0.40
   6  -5   1    0.07    0.55
  -6  -5  -1   -0.88    0.74
  -6  -5  -1   -0.15    0.50
  -6   5  -1    0.25    0.52
   6   5   1    0.06    0.72
  -7  -5  -1    1.07    0.99
   7  -5   1    1.30    0.71
   7  -5   1    2.67    0.85
  -7  -5  -1    2.36    0.67
  -7  -5  -1    1.57    0.72
   7   5   1    1.70    1.03
  -7   5  -1    1.22    0.72
   8  -5   1   15.53    1.73
  -8  -5  -1   15.84    1.76
  -8  -5  -1   24.42    2.62
   8  -5   1   20.39    2.07
  -8   5  -1   13.86    1.64
   8   5   1   14.37    2.02
  -8  -6   1    3.03    0.78
  -8  -6   1    0.90    1.02
   8  -6  -1    3.04    0.93
   8  -6  -1    2.90    0.96
  -8   6   1    2.91    0.93
   8   6  -1    1.92    0.95
  -7  -6   1   29.75    1.84
  -7  -6   1   31.11    1.87
   7  -6  -1   30.99    2.12
  -7  -6   1   32.66    2.79
   7  -6  -1   30.46    2.18
  -7   6   1   31.36    2.05
   7   6  -1   29.74    2.15
  -6  -6   1    8.15    1.04
   6  -6  -1    6.22    0.95
  -6  -6   1    7.33    0.84
  -6  -6   1    6.03    1.29
   6  -6  -1    6.11    0.97
  -6   6   1    7.81    1.05
   6   6  -1    4.87    0.99
   5  -6  -1    5.98    0.88
  -5  -6   1    6.97    0.94
  -5  -6   1    6.11    0.73
   5  -6  -1    8.12    1.05
   5  -6  -1    6.31    0.81
  -5  -6   1    6.66    1.25
   5   6  -1    5.71    0.97
  -5   6   1    6.87    0.92
  -4  -6   1    0.00    0.66
  -4  -6   1    0.70    0.50
   4  -6  -1    0.62    0.44
  -4  -6   1   -0.05    0.28
   4  -6  -1    0.04    0.38
   4  -6  -1    0.46    0.42
  -4   6   1    0.43    0.40
   4   6  -1    0.38    0.61
   3  -6  -1    0.11    0.37
  -3  -6   1    0.67    0.27
  -3  -6   1    0.53    0.44
   3  -6  -1    0.96    0.43
  -3  -6   1    1.71    0.55
   3  -6  -1    0.29    0.34
   3   6  -1   -0.36    0.63
  -3   6   1    0.01    0.34
  -2  -6   1    5.19    0.66
   2  -6  -1    3.74    0.63
  -2  -6   1    3.44    0.39
  -2  -6   1    3.49    0.43
  -2  -6   1    2.92    0.63
   2  -6  -1    4.36    0.60
   2  -6  -1    4.33    0.62
   2   6  -1    3.73    0.56
  -2   6   1    3.53    0.54
  -1  -6   1   16.66    0.86
   1  -6  -1   16.50    1.16
   1  -6  -1   15.70    1.15
  -1  -6   1   12.44    1.13
   1  -6  -1   15.38    1.04
  -1  -6   1   16.76    0.97
  -1  -6   1   14.12    1.27
  -1   6   1   16.60    1.02
   1   6  -1   17.86    0.87
   1   6  -1   17.46    1.19
   0  -6  -1   39.21    1.99
   0  -6  -1   36.53    1.88
   0  -6   1   38.72    1.87
   0  -6   1   39.68    1.72
   0  -6   1   42.24    1.86
   0  -6   1   37.40    1.94
   0  -6  -1   40.13    2.22
   0   6   1   37.80    1.80
   0   6  -1   40.80    1.67
  -1  -6  -1    1.00    0.44
  -1  -6  -1    1.31    0.42
  -1  -6  -1    0.86    0.64
   1  -6   1    0.79    0.42
   1  -6   1    0.74    0.30
   1  -6   1    0.61    0.28
  -1   6  -1    1.31    0.32
   1   6   1    1.52    0.45
  -2  -6  -1    3.47    0.66
  -2  -6  -1    4.89    0.81
  -2  -6  -1    4.06    0.80
   2  -6   1    3.21    0.49
   2  -6   1    3.54    0.51
   2  -6   1    4.14    0.68
   2   6   1    5.82    0.89
  -2   6  -1    3.90    0.52
  -3  -6  -1  147.86    7.47
  -3  -6  -1  187.06    7.10
   3  -6   1  178.66    6.51
  -3  -6  -1  177.18    6.60
   3  -6   1  175.22    6.97
   3  -6   1  176.55    6.78
  -3   6  -1  175.16    6.67
   3   6   1  175.96    7.44
  -4  -6  -1    5.55    1.26
   4  -6   1    4.89    0.75
  -4  -6  -1    6.10    0.88
   4  -6   1    4.31    0.73
  -4  -6  -1    4.41    0.80
   4  -6   1    4.53    0.74
  -4   6  -1    4.37    0.69
   4   6   1    3.08    1.06
   5  -6   1   17.50    1.51
  -5  -6  -1   16.86    1.46
  -5  -6  -1   14.48    1.42
  -5  -6  -1   16.45    2.18
   5  -6   1   13.61    1.29
   5   6   1   12.09    1.70
  -5   6  -1   17.37    1.30
  -6  -6  -1   12.66    1.32
  -6  -6  -1   14.63    2.12
   6  -6   1   13.51    1.39
   6  -6   1   15.36    1.56
  -6  -6  -1   17.11    1.62
  -6   6  -1   13.14    1.39
   6   6   1   15.28    1.88
  -7  -6  -1   38.56    2.23
   7  -6   1   37.77    2.53
   7  -6   1   38.92    2.47
  -7  -6  -1   34.05    3.26
  -7  -6  -1   34.96    2.39
   7   6   1   38.83    3.24
  -7   6  -1   41.24    2.46
  -7  -7   1    3.15    0.69
   7  -7  -1    2.16    0.87
  -7  -7   1    1.30    1.19
  -7  -7   1    2.32    0.78
   7  -7  -1    1.21    0.76
  -7   7   1    2.44    0.81
   7   7  -1    2.08    0.87
  -6  -7   1    3.90    0.90
   6  -7  -1    3.97    0.90
  -6  -7   1    4.17    0.67
  -6  -7   1    6.38    1.48
   6  -7  -1    4.25    0.93
   6   7  -1    3.45    0.91
  -6   7   1    3.85    0.84
  -5  -7   1   19.60    1.94
  -5  -7   1   21.66    1.26
   5  -7  -1   22.10    1.61
  -5  -7   1   23.83    1.69
   5  -7  -1   20.52    1.62
   5   7  -1   23.01    1.88
  -5   7   1   19.81    1.51
  -4  -7   1   24.87    1.72
   4  -7  -1   25.46    1.65
  -4  -7   1   24.08    1.63
   4  -7  -1   23.76    1.54
  -4  -7   1   24.40    1.26
   4  -7  -1   23.43    1.63
  -4   7   1   26.86    1.60
   4   7  -1   24.30    1.85
  -3  -7   1    4.04    0.85
   3  -7  -1    6.17    0.80
   3  -7  -1    3.94    0.71
  -3  -7   1    5.41    0.49
   3  -7  -1    5.36    0.85
  -3  -7   1    4.04    0.55
  -3   7   1    4.47    0.68
   3   7  -1    4.52    1.01
  -2  -7   1  103.46    4.36
   2  -7  -1  103.68    4.46
   2  -7  -1  108.89    4.33
  -2  -7   1  104.08    3.95
   2  -7  -1  103.86    4.45
  -2  -7   1  101.31    4.16
  -2   7   1  107.83    4.29
   2   7  -1  110.02    4.35
   1  -7  -1    1.99    0.47
  -1  -7   1    1.51    0.57
   1  -7  -1    1.31    0.55
  -1  -7   1    1.26    0.30
  -1  -7   1    1.09    0.28
   1  -7  -1    0.81    0.53
   1   7  -1    1.56    0.38
  -1   7   1    1.44    0.45
   0  -7  -1   31.88    1.66
   0  -7   1   32.55    1.84
   0  -7  -1   30.64    2.16
   0  -7  -1   31.98    1.83
   0  -7   1   27.88    1.42
   0  -7   1   31.37    1.74
   0   7   1   30.27    1.62
   0   7  -1   31.59    1.47
  -1  -7  -1   16.74    1.48
   1  -7   1   16.86    1.00
  -1  -7  -1   15.00    1.52
  -1  -7  -1   16.83    1.16
   1  -7   1   16.58    1.13
   1  -7   1   16.12    1.41
   1   7   1   15.89    1.22
  -1   7  -1   16.20    1.00
   2  -7   1   18.25    1.16
   2  -7   1   16.78    1.44
  -2  -7  -1   17.58    1.31
   2  -7   1   17.21    1.12
  -2  -7  -1   20.27    1.64
  -2  -7  -1   18.59    1.54
  -2   7  -1   16.26    1.09
   2   7   1   17.50    1.65
  -3  -7  -1    7.49    1.05
  -3  -7  -1    4.65    0.91
   3  -7   1    4.66    0.68
   3  -7   1    4.75    0.69
   3  -7   1    5.27    0.86
  -3  -7  -1    4.33    0.79
  -3   7  -1    4.78    0.70
   3   7   1    1.95    1.06
  -4  -7  -1    3.47    0.72
  -4  -7  -1    2.28    0.93
   4  -7   1    4.11    0.79
  -4  -7  -1    3.44    0.86
   4  -7   1    2.22    0.60
   4  -7   1    3.64    0.69
   4   7   1    1.93    1.03
  -4   7  -1    2.37    0.60
   5  -7   1    0.84    0.60
  -5  -7  -1    1.72    0.76
  -5  -7  -1    1.46    1.11
   5  -7   1    1.08    0.59
  -5  -7  -1    1.54    0.66
   5   7   1    0.98    0.94
  -5   7  -1    1.76    0.64
   6  -7   1    0.79    0.64
   6  -7   1    1.03    0.70
  -6  -7  -1    0.05    0.66
  -6  -7  -1   -1.40    0.90
  -6  -7  -1    1.01    0.62
  -6   7  -1    1.14    0.65
   6   7   1    0.54    0.88
  -5  -8   1    1.04    0.73
  -5  -8   1    1.29    0.57
   5  -8  -1    0.43    0.60
   5  -8  -1    1.74    0.67
  -5   8   1    0.39    0.56
   5   8  -1    0.84    0.76
   4  -8  -1    5.13    0.94
  -4  -8   1    1.37    0.79
   4  -8  -1    3.58    0.81
  -4  -8   1    3.52    0.58
   4  -8  -1    3.83    0.78
  -4   8   1    4.07    0.78
   4   8  -1    2.75    0.94
   3  -8  -1    8.12    1.11
  -3  -8   1    8.19    0.66
   3  -8  -1    8.85    1.03
  -3  -8   1    8.82    1.24
   3  -8  -1    7.36    1.05
  -3   8   1    7.91    0.97
   3   8  -1    8.06    1.33
   2  -8  -1    1.44    0.69
   2  -8  -1    2.22    0.58
  -2  -8   1    1.85    0.33
   2  -8  -1    3.21    0.78
  -2  -8   1    1.54    0.75
   2   8  -1    1.48    0.69
  -2   8   1    2.72    0.63
   1  -8  -1    0.07    0.39
  -1  -8   1    0.49    0.61
   1  -8  -1    0.67    0.73
   1  -8  -1    0.18    0.59
  -1  -8   1    0.13    0.23
   1   8  -1    0.10    0.40
  -1   8   1   -0.37    0.39
   0  -8   1    0.91    0.64
   0  -8  -1    1.59    0.83
   0  -8  -1    0.98    0.43
   0  -8   1    1.10    0.32
   0  -8  -1    1.30    0.69
   0   8  -1    1.11    0.42
   0   8   1    0.06    0.44
   1  -8   1    8.38    0.74
  -1  -8  -1    7.40    0.84
   1  -8   1    8.78    1.15
  -1  -8  -1    6.74    1.10
  -1  -8  -1    9.64    1.15
   1   8   1    8.24    1.09
  -1   8  -1    8.13    0.82
   2  -8   1   15.42    1.28
   2  -8   1   13.81    1.44
   2  -8   1   13.83    1.03
  -2  -8  -1   11.56    1.38
  -2  -8  -1   12.12    1.13
  -2  -8  -1   14.63    1.30
  -2   8  -1   13.38    1.11
   2   8   1   12.55    1.61
   3  -8   1   35.66    1.98
   3  -8   1   32.98    2.08
   3  -8   1   36.84    1.97
  -3  -8  -1   35.20    2.12
  -3  -8  -1   36.05    1.97
  -3  -8  -1   35.38    2.29
  -3   8  -1   34.73    1.91
   3   8   1   33.82    2.90
   4  -8   1    2.23    0.77
   4  -8   1    1.09    0.55
   4  -8   1    1.26    0.59
  -4  -8  -1    0.91    0.56
  -4  -8  -1    2.63    0.92
  -4  -8  -1    2.14    0.83
   4   8   1    2.26    1.13
  -4   8  -1    2.24    0.66
  -5  -8  -1   24.38    1.62
   5  -8   1   23.01    1.70
   5  -8   1   21.35    1.70
  -5  -8  -1   15.86    1.99
  -5  -8  -1   21.63    1.98
   5   8   1   18.04    2.40
   2  -9  -1   59.03    3.04
  -2  -9   1   58.62    3.12
   2  -9  -1   61.54    2.81
   2  -9  -1   50.22    3.20
  -2   9   1   55.18    2.76
   2   9  -1   48.08    3.09
   1  -9  -1    0.96    0.76
   1  -9  -1    0.63    0.44
  -1  -9   1    1.64    0.76
   1   9  -1    0.44    0.57
  -1   9   1    0.76    0.57
   0  -9   1    3.57    0.98
   0  -9  -1    4.97    0.70
   0  -9  -1    5.59    1.11
   0  -9   1    4.49    0.45
   0   9   1    4.86    0.90
   0   9  -1    4.17    0.72
   1  -9   1    5.67    1.08
  -1  -9  -1    3.92    1.09
  -1  -9  -1    5.29    0.70
   1  -9   1    4.23    0.56
  -1   9  -1    4.14    0.68
   1   9   1    4.22    1.02
  -2  -9  -1   12.80    1.60
   2  -9   1   13.55    1.53
  -2  -9  -1   14.09    1.18
   2  -9   1   12.97    1.05
   2   9   1   11.98    1.87
  -2   9  -1   14.35    1.24
 -11   0   2   -0.42    0.52
 -11   0   2    0.26    0.89
 -10   0   2    1.89    0.62
  10   0  -2    1.10    0.77
 -10   0   2    1.04    0.81
 -10   0   2    1.48    0.81
   9   0  -2   15.86    1.51
  -9   0   2   15.52    1.25
   9   0  -2   15.78    1.67
  -9   0   2   16.33    1.62
  -9   0   2   14.17    1.52
  -8   0   2    8.02    0.88
  -8   0   2    6.44    0.97
  -8   0   2    9.86    1.21
   8   0  -2    8.95    1.08
   8   0  -2    8.44    1.08
   7   0  -2   51.15    2.69
  -7   0   2   50.83    2.62
   7   0  -2   54.63    2.62
   7   0  -2   55.22    2.61
  -7   0   2   53.87    2.70
  -7   0   2   54.16    2.57
  -7   0   2   55.76    2.48
  -6   0   2  101.22    4.27
  -6   0   2  102.11    4.37
   6   0  -2  105.58    4.22
   6   0  -2  100.82    4.38
   6   0  -2  100.49    4.23
  -6   0   2  104.69    4.09
  -5   0   2   66.06    2.86
   5   0  -2   69.35    2.96
   5   0  -2   69.34    2.85
  -5   0   2   65.94    2.72
   5   0  -2   65.94    2.93
   5   0  -2   63.75    2.80
  -5   0   2   66.78    2.92
  -5   0   2   66.36    2.91
   4   0  -2  651.77   24.88
   4   0  -2  640.33   22.78
  -4   0   2  633.63   24.84
   4   0  -2  625.06   23.14
  -4   0   2  635.28   23.89
  -4   0   2  625.94   22.71
  -4   0   2  650.42   23.18
  -3   0   2   25.59    1.17
   3   0  -2   24.12    1.18
  -3   0   2   24.74    1.09
   3   0  -2   25.29    1.13
  -3   0   2   24.33    1.15
   3   0  -2   24.14    1.13
   3   0  -2   25.11    1.11
  -3   0   2   24.64    1.18
   2   0  -2  254.79    9.68
   2   0  -2  253.67    8.86
  -2   0   2  247.09    9.02
  -2   0   2  237.76    9.30
   2   0  -2  243.89    8.86
  -2   0   2  244.95    8.84
  -2   0   2  245.89    9.66
   2   0  -2  244.38    9.30
   2   0  -2  247.10    9.01
   1   0  -2   25.85    1.07
  -1   0   2   26.15    1.09
   1   0  -2   25.41    1.09
  -1   0   2   27.24    1.11
   1   0  -2   24.67    1.06
  -1   0   2   24.86    1.12
   0   0  -2   64.71    2.94
   0   0  -2   73.18    2.93
   0   0   2   69.00    2.90
   0   0   2   71.91    2.81
   0   0   2   66.51    2.96
   0   0  -2   71.31    2.83
  -1   0  -2  139.46    5.26
  -1   0  -2  139.43    5.55
   1   0   2  143.83    5.41
   1   0   2  134.60    5.30
  -1   0  -2  141.12    5.34
   1   0   2  138.67    5.69
   1   0   2  140.57    5.59
  -1   0  -2  139.45    5.41
   2   0   2    0.67    0.40
   2   0   2    0.34    0.35
   2   0   2    0.26    0.25
  -2   0  -2    0.33    0.27
  -2   0  -2    0.21    0.26
   2   0   2    0.62    0.31
  -2   0  -2    0.86    0.40
  -2   0  -2    0.40    0.30
  -3   0  -2    5.75    0.71
   3   0   2    4.90    0.71
   3   0   2    5.26    0.72
   3   0   2    5.60    0.69
  -3   0  -2    6.76    0.76
   3   0   2    4.55    0.55
  -3   0  -2    3.73    0.51
  -4   0  -2   11.69    0.95
  -4   0  -2    9.95    1.01
   4   0   2    8.35    0.95
  -4   0  -2    9.29    0.91
   4   0   2    7.85    0.86
   4   0   2   11.37    1.09
   4   0   2   10.28    0.83
  -4   0  -2    7.86    0.82
  -5   0  -2    3.26    0.59
   5   0   2    2.16    0.51
   5   0   2    2.27    0.69
   5   0   2    2.65    0.66
  -5   0  -2    2.52    0.56
   5   0   2    1.50    0.56
  -5   0  -2    2.73    0.67
  -5   0  -2    3.99    0.76
  -6   0  -2   75.19    3.47
  -6   0  -2   76.76    3.68
  -6   0  -2   76.59    3.77
   6   0   2   82.82    3.70
  -6   0  -2   78.10    3.76
   6   0   2   78.91    3.87
   6   0   2   77.32    3.75
  -7   0  -2   10.08    1.28
   7   0   2    9.16    1.39
   7   0   2    7.50    1.12
   7   0   2   10.14    1.39
  -7   0  -2    9.79    1.38
  -8   0  -2    6.09    1.27
   8   0   2    5.64    1.12
  -8   0  -2    8.54    1.50
   9   0   2   10.58    1.64
  -9   0  -2    8.40    1.55
 -11  -1   2    8.19    0.87
  11  -1  -2    7.48    1.36
 -11  -1   2    6.98    1.42
 -11  -1   2    7.67    1.44
 -11   1   2    5.01    1.24
 -10  -1   2    0.72    0.77
 -10  -1   2   -0.18    0.39
 -10  -1   2   -0.03    0.69
  10  -1  -2    0.01    0.68
 -10   1   2   -1.08    0.67
  10   1  -2   -0.18    0.77
  -9  -1   2   59.01    3.22
  -9  -1   2   61.97    2.91
   9  -1  -2   57.16    3.16
  -9  -1   2   62.08    3.33
  -9   1   2   60.79    3.28
  -9   1   2   64.54    3.36
   9   1  -2   63.55    3.30
  -8  -1   2    8.08    1.12
  -8  -1   2    6.01    0.73
   8  -1  -2    8.21    1.11
   8  -1  -2    6.11    0.92
  -8  -1   2    7.83    1.07
   8  -1  -2    6.50    1.03
  -8   1   2    5.66    0.93
   8   1  -2    7.32    0.94
   8   1  -2    6.97    1.01
  -8   1   2    8.01    1.09
  -7  -1   2    3.71    0.70
  -7  -1   2    2.85    0.48
   7  -1  -2    2.94    0.66
   7  -1  -2    3.34    0.67
   7  -1  -2    3.01    0.64
  -7  -1   2    2.58    0.65
  -7   1   2    3.15    0.65
  -7   1   2    2.32    0.49
   7   1  -2    3.53    0.65
   7   1  -2    1.67    0.57
  -7   1   2    2.92    0.58
  -7   1   2    2.20    0.57
  -6  -1   2    2.62    0.55
  -6  -1   2    3.13    0.46
   6  -1  -2    3.19    0.57
   6  -1  -2    3.20    0.58
   6  -1  -2    3.43    0.51
  -6  -1   2    2.83    0.60
  -6  -1   2    4.17    0.52
   6  -1  -2    3.83    0.63
  -6   1   2    2.96    0.60
  -6   1   2    2.23    0.48
  -6   1   2    2.75    0.51
  -6   1   2    3.22    0.59
   6   1  -2    2.45    0.52
   6   1  -2    3.99    0.66
   6   1  -2    3.49    0.55
   5  -1  -2   12.06    0.89
  -5  -1   2   12.43    0.75
  -5  -1   2   11.41    0.72
  -5  -1   2   12.41    0.91
  -5  -1   2   12.20    0.58
  -5  -1   2   12.75    0.88
   5  -1  -2   12.48    0.93
   5  -1  -2   12.63    0.91
  -5   1   2   12.50    0.92
  -5   1   2   12.86    0.85
   5   1  -2   11.58    0.88
  -5   1   2   11.13    0.89
   5   1  -2   11.77    0.85
   5   1  -2   12.10    0.83
  -5   1   2   12.07    0.84
  -4  -1   2    0.49    0.26
  -4  -1   2    0.64    0.19
   4  -1  -2   -0.08    0.14
   4  -1  -2    0.94    0.30
  -4  -1   2    0.35    0.23
   4  -1  -2    0.36    0.25
   4  -1  -2    0.85    0.31
  -4  -1   2    1.19    0.21
  -4   1   2    0.55    0.30
  -4   1   2    1.03    0.31
   4   1  -2    0.64    0.27
  -4   1   2    0.35    0.24
   4   1  -2    0.81    0.28
   4   1  -2    1.06    0.29
  -4   1   2    0.61    0.26
   4   1  -2    0.75    0.24
   3  -1  -2    0.56    0.26
  -3  -1   2    1.28    0.22
   3  -1  -2    0.64    0.24
  -3  -1   2    0.26    0.19
  -3  -1   2    0.60    0.21
  -3  -1   2    0.67    0.18
   3  -1  -2    0.61    0.25
  -3   1   2    0.99    0.27
  -3   1   2    0.26    0.24
   3   1  -2    0.27    0.18
  -3   1   2    0.23    0.23
   3   1  -2    0.46    0.21
  -3   1   2    0.14    0.20
   3   1  -2    0.48    0.20
   3   1  -2    1.00    0.24
  -2  -1   2  152.98    5.84
  -2  -1   2  152.36    5.66
  -2  -1   2  153.27    5.51
   2  -1  -2  152.50    5.75
  -2  -1   2  160.21    5.67
  -2  -1   2  146.94    5.28
  -2  -1   2  157.12    5.84
   2  -1  -2  150.41    5.65
   2  -1  -2  157.71    5.94
  -2   1   2  156.91    6.14
  -2   1   2  154.60    5.76
   2   1  -2  156.73    5.55
  -2   1   2  147.66    5.62
  -2   1   2  158.01    5.94
   2   1  -2  151.16    5.55
   2   1  -2  158.22    5.65
  -1  -1   2   23.98    0.97
  -1  -1   2   24.68    1.00
  -1  -1   2   23.99    1.02
  -1  -1   2   25.15    0.98
   1  -1  -2   20.27    1.07
   1  -1  -2   24.37    1.13
   1  -1  -2   24.49    1.08
  -1  -1   2   22.96    0.98
  -1   1   2   22.96    1.10
  -1   1   2   23.86    1.03
   1   1  -2   25.95    1.01
   1   1  -2   23.27    1.03
  -1   1   2   25.06    1.13
  -1   1   2   24.80    1.11
   1   1  -2   24.57    0.92
  -1   1   2   24.51    1.10
   0  -1   2  134.41    5.46
   0  -1  -2  120.61    5.57
   0  -1   2  144.09    5.27
   0  -1  -2  144.24    5.38
   0  -1  -2  124.12    5.30
   0  -1  -2  143.19    5.58
   0  -1  -2  140.80    5.71
   0  -1   2  147.95    4.99
   0  -1   2  141.34    5.40
   0  -1   2  133.21    5.26
   0   1   2  148.79    5.50
   0   1  -2  137.93    5.16
   0   1   2  143.26    5.42
   0   1  -2  142.38    5.05
   0   1   2  140.84    5.16
   0   1  -2  145.62    5.19
   0   1   2  130.33    5.46
   1  -1   2  679.57   26.10
   1  -1   2  734.60   25.34
  -1  -1  -2  712.17   27.26
   1  -1   2  727.10   24.82
  -1  -1  -2  621.80   25.56
  -1  -1  -2  704.30   24.97
  -1  -1  -2  679.56   26.35
   1   1   2  686.68   25.17
  -1   1  -2  709.54   25.29
   1   1   2  720.77   25.08
  -1   1  -2  718.37   26.14
   1   1   2  653.82   26.42
  -1   1  -2  720.20   24.93
   1   1   2  742.25   27.30
   1   1   2  636.24   25.51
  -1   1  -2  741.12   24.86
  -2  -1  -2    8.06    0.63
   2  -1   2    9.09    0.68
   2  -1   2    8.65    0.68
  -2  -1  -2    8.51    0.82
  -2  -1  -2    8.98    0.75
  -2  -1  -2    8.40    0.86
   2  -1   2    9.11    0.64
   2  -1   2    8.89    0.70
   2   1   2   11.48    1.14
  -2   1  -2   10.45    0.70
   2   1   2   11.40    0.94
  -2   1  -2    8.54    0.70
  -2   1  -2    8.83    0.77
  -2   1  -2    8.89    0.65
   2   1   2    7.17    0.90
   2   1   2    9.27    0.69
  -2   1  -2    6.97    0.64
  -3  -1  -2  144.60    5.58
  -3  -1  -2  145.57    5.97
  -3  -1  -2  143.90    6.01
  -3  -1  -2  152.32    5.91
   3  -1   2  144.63    6.03
   3  -1   2  143.12    5.71
   3  -1   2  154.40    5.64
   3  -1   2  146.66    5.91
   3   1   2  145.90    6.11
   3   1   2  153.43    6.09
  -3   1  -2  146.77    5.72
  -3   1  -2  140.25    5.58
  -3   1  -2  146.34    5.89
   3   1   2  139.83    5.86
  -3   1  -2  151.47    6.10
  -4  -1  -2   31.52    1.79
  -4  -1  -2   28.80    1.55
   4  -1   2   31.06    1.74
   4  -1   2   29.65    1.66
   4  -1   2   30.29    1.65
   4  -1   2   31.06    1.65
  -4  -1  -2   31.68    1.81
  -4  -1  -2   27.43    1.57
  -4   1  -2   32.16    1.70
   4   1   2   30.39    1.70
   4   1   2   32.41    1.68
   4   1   2   30.08    1.86
   4   1   2   30.92    1.88
  -4   1  -2   30.98    1.61
  -4   1  -2   33.10    1.71
  -4   1  -2   29.98    1.69
   5  -1   2  130.63    5.55
  -5  -1  -2  122.44    5.48
  -5  -1  -2  126.51    5.14
  -5  -1  -2  131.90    5.59
   5  -1   2  126.84    5.54
   5  -1   2  130.99    5.33
   5  -1   2  131.46    5.36
  -5  -1  -2  133.43    5.52
  -5   1  -2  132.79    5.41
  -5   1  -2  124.02    5.18
   5   1   2  128.78    5.36
   5   1   2  133.62    5.55
   5   1   2  128.52    5.68
  -5   1  -2  130.81    5.49
   6  -1   2   27.90    1.74
  -6  -1  -2   32.48    2.04
   6  -1   2   26.66    1.90
  -6  -1  -2   27.44    1.35
   6  -1   2   29.11    1.91
  -6  -1  -2   29.90    1.99
   6  -1   2   25.26    1.79
  -6  -1  -2   27.63    1.69
  -6  -1  -2   27.64    1.80
   6   1   2   28.75    2.06
   6   1   2   26.76    1.82
  -6   1  -2   30.99    1.92
  -6   1  -2   30.49    1.78
  -6   1  -2   28.32    1.88
   6   1   2   27.43    2.03
   7  -1   2    7.94    1.20
  -7  -1  -2    8.51    1.29
  -7  -1  -2    8.06    0.98
  -7  -1  -2    7.57    1.20
   7  -1   2    7.87    1.20
  -7   1  -2    7.44    1.21
   7   1   2    8.00    1.37
  -7   1  -2   10.01    1.21
   7   1   2    8.56    1.23
   8  -1   2   15.36    1.75
  -8  -1  -2   17.59    1.89
   8  -1   2   13.07    1.68
  -8  -1  -2   16.15    1.93
  -8  -1  -2   12.96    1.35
   8   1   2   13.33    1.58
  -8   1  -2   12.50    1.61
   8   1   2   11.79    1.73
  -9  -1  -2    1.47    1.08
  -9  -1  -2    0.88    0.98
   9  -1   2    0.60    0.88
  -9   1  -2    0.11    0.94
   9   1   2    1.24    0.91
  11  -2  -2    7.43    1.38
 -11  -2   2    7.03    1.53
 -11  -2   2    4.84    1.20
  11   2  -2   10.03    1.63
 -11   2   2    8.46    1.56
 -10  -2   2    0.20    0.67
 -10  -2   2   -0.16    0.74
  10  -2  -2   -0.27    0.66
 -10   2   2   -0.86    0.66
  10   2  -2    0.69    0.85
  -9  -2   2    1.94    0.75
  -9  -2   2    0.61    0.64
   9  -2  -2    0.64    0.72
   9  -2  -2    2.40    0.81
   9   2  -2    0.78    0.75
  -9   2   2    0.76    0.68
  -8  -2   2   11.81    1.29
   8  -2  -2   19.67    1.68
  -8  -2   2   17.97    1.63
   8  -2  -2   21.06    1.80
  -8   2   2   16.78    1.58
  -8   2   2   19.56    1.44
   8   2  -2   18.86    1.65
  -8   2   2   20.81    1.77
   7  -2  -2  117.84    4.90
  -7  -2   2  113.29    4.96
  -7  -2   2  107.80    4.77
   7  -2  -2  117.75    5.06
  -7   2   2  121.71    4.76
  -7   2   2  118.06    4.92
  -7   2   2  114.06    4.99
   7   2  -2  112.29    4.71
   7   2  -2  108.47    4.75
   6  -2  -2   62.53    2.76
  -6  -2   2   59.97    2.27
  -6  -2   2   57.53    2.69
   6  -2  -2   60.65    2.88
   6  -2  -2   58.48    2.76
  -6  -2   2   62.78    2.83
   6  -2  -2   61.79    2.81
  -6   2   2   60.53    2.84
   6   2  -2   57.98    2.62
  -6   2   2   61.69    2.84
   6   2  -2   59.05    2.70
  -6   2   2   58.38    2.67
  -6   2   2   56.71    2.76
   5  -2  -2    7.27    0.70
   5  -2  -2    6.33    0.74
  -5  -2   2    4.77    0.58
  -5  -2   2    6.53    0.49
  -5  -2   2    5.11    0.61
   5  -2  -2    6.08    0.34
   5  -2  -2    6.81    0.73
  -5  -2   2    6.29    0.52
   5  -2  -2    5.13    0.67
   5   2  -2    5.06    0.56
   5   2  -2    4.83    0.62
   5   2  -2    5.92    0.61
  -5   2   2    6.34    0.74
   5   2  -2    6.88    0.69
  -5   2   2    7.00    0.73
  -5   2   2    6.61    0.74
  -5   2   2    5.55    0.68
  -4  -2   2  596.21   20.93
  -4  -2   2  547.75   18.73
  -4  -2   2  570.70   19.77
   4  -2  -2  548.41   20.36
   4  -2  -2  553.35   21.80
   4  -2  -2  568.57   21.03
  -4  -2   2  561.93   20.26
   4  -2  -2  555.85   20.01
   4  -2  -2  565.97   18.62
  -4   2   2  541.46   19.97
   4   2  -2  527.76   19.92
  -4   2   2  547.93   21.84
  -4   2   2  549.62   20.37
   4   2  -2  551.72   20.21
  -4   2   2  569.35   20.99
   4   2  -2  558.67   19.87
  -3  -2   2    3.88    0.39
  -3  -2   2    4.83    0.45
   3  -2  -2    3.87    0.46
  -3  -2   2    4.34    0.39
   3  -2  -2    3.30    0.45
  -3  -2   2    3.54    0.37
   3  -2  -2    4.49    0.51
  -3  -2   2    4.19    0.39
   3  -2  -2    3.94    0.43
   3  -2  -2    4.22    0.35
  -3   2   2    4.29    0.46
  -3   2   2    4.73    0.48
  -3   2   2    4.37    0.48
  -3   2   2    5.05    0.54
   3   2  -2    3.89    0.38
   3   2  -2    4.41    0.36
   3   2  -2    4.51    0.37
  -2  -2   2  197.21    7.19
   2  -2  -2  188.31    7.38
   2  -2  -2  191.83    7.06
  -2  -2   2  189.53    7.18
   2  -2  -2  192.10    7.58
   2  -2  -2  193.55    7.15
  -2  -2   2  193.82    6.97
  -2  -2   2  196.56    6.62
   2  -2  -2  192.93    6.57
  -2   2   2  185.43    7.15
   2   2  -2  192.38    6.82
  -2   2   2  178.58    6.97
   2   2  -2  193.40    6.85
  -2   2   2  197.05    7.62
  -2   2   2  191.39    7.35
  -2   2   2  189.56    7.04
   1  -2  -2  114.29    5.04
   1  -2  -2  132.34    5.17
  -1  -2   2  133.93    4.64
   1  -2  -2  119.56    5.38
  -1  -2   2  131.70    4.91
  -1  -2   2  134.38    4.77
   1  -2  -2  129.07    5.23
  -1  -2   2  137.57    4.94
   1  -2  -2  130.74    4.98
  -1  -2   2  133.77    4.76
  -1   2   2  136.88    5.12
  -1   2   2  126.59    4.86
  -1   2   2  132.48    5.02
  -1   2   2  140.98    5.03
  -1   2   2  137.77    5.30
   0  -2   2   67.38    2.47
   0  -2  -2   64.69    2.65
   0  -2   2   64.03    2.53
   0  -2  -2   67.72    2.74
   0  -2  -2   64.97    2.71
   0  -2  -2   60.23    2.90
   0  -2   2   67.54    2.57
   0   2   2   61.95    2.90
   0   2   2   62.73    2.91
   0   2  -2   66.02    2.36
   0   2   2   66.92    2.73
   0   2  -2   63.84    2.46
   0   2   2   61.14    2.54
   0   2   2   68.27    2.72
   1  -2   2   13.28    0.75
  -1  -2  -2   13.32    1.29
   1  -2   2   13.32    0.73
   1  -2   2   15.08    0.75
  -1  -2  -2   13.52    0.74
   1  -2   2   14.08    0.76
   1  -2   2   14.58    0.62
  -1  -2  -2   13.85    0.74
  -1  -2  -2   13.57    0.83
   1  -2   2   14.79    0.78
  -1  -2  -2   11.67    1.17
   1   2   2   13.70    1.17
  -1   2  -2   13.99    0.70
   1   2   2   13.74    0.94
  -1   2  -2   14.32    0.69
   1   2   2   14.34    0.97
  -1   2  -2   14.00    0.77
   1   2   2   13.13    1.04
  -2  -2  -2    1.21    0.32
   2  -2   2    1.81    0.29
   2  -2   2    1.86    0.36
  -2  -2  -2    1.32    0.34
  -2  -2  -2    1.55    0.28
  -2  -2  -2    1.18    0.53
   2  -2   2    1.78    0.34
  -2  -2  -2    2.33    0.62
  -2   2  -2    2.22    0.36
  -2   2  -2    2.35    0.38
   2   2   2    1.05    0.43
   2   2   2    1.63    0.63
   2   2   2    2.00    0.64
  -2   2  -2    1.51    0.33
  -2   2  -2    2.32    0.35
  -3  -2  -2   12.87    1.23
  -3  -2  -2   14.42    0.85
   3  -2   2   14.01    0.97
   3  -2   2   13.46    0.92
  -3  -2  -2   14.42    1.16
  -3  -2  -2   13.65    0.87
   3   2   2   12.78    1.37
  -3   2  -2   14.20    0.92
  -3   2  -2   13.80    0.91
   3   2   2   12.08    1.35
   3   2   2   14.27    1.04
  -3   2  -2   14.78    0.96
  -4  -2  -2    0.91    0.54
   4  -2   2    0.86    0.34
   4  -2   2    0.88    0.42
  -4  -2  -2    0.64    0.33
  -4  -2  -2    1.09    0.31
   4  -2   2    0.35    0.35
   4  -2   2    0.47    0.36
  -4  -2  -2    1.41    0.53
  -4   2  -2    0.27    0.35
   4   2   2    0.53    0.56
   4   2   2    1.35    0.65
   4   2   2    0.34    0.39
  -4   2  -2    0.74    0.37
  -4   2  -2    0.63    0.37
   5  -2   2   34.81    2.00
  -5  -2  -2   38.36    2.17
  -5  -2  -2   32.50    1.73
   5  -2   2   36.87    1.96
  -5  -2  -2   29.17    2.03
  -5  -2  -2   34.85    1.58
   5  -2   2   33.12    1.83
   5   2   2   36.11    2.34
   5   2   2   31.60    2.18
  -5   2  -2   34.60    1.91
  -5   2  -2   34.69    1.94
  -5   2  -2   32.12    1.84
   5   2   2   32.55    1.92
   6  -2   2   33.67    2.09
  -6  -2  -2   35.59    2.31
   6  -2   2   36.09    2.02
  -6  -2  -2   38.95    1.95
  -6  -2  -2   33.94    1.65
  -6  -2  -2   37.86    2.37
   6  -2   2   33.92    2.19
  -6   2  -2   37.89    2.18
   6   2   2   33.73    2.41
  -6   2  -2   36.18    2.06
   6   2   2   38.64    2.18
  -7  -2  -2    0.93    0.77
   7  -2   2    0.33    0.63
   7  -2   2    0.81    0.51
   7  -2   2    1.09    0.69
  -7  -2  -2    0.26    0.44
  -7  -2  -2   -0.42    0.65
  -7   2  -2    0.46    0.64
   7   2   2    0.36    0.59
   7   2   2    0.22    0.78
  -7   2  -2    0.06    0.57
  -8  -2  -2   20.21    1.43
  -8  -2  -2   12.26    1.74
   8  -2   2   22.23    2.15
   8  -2   2   16.92    1.95
  -8  -2  -2   17.01    1.94
  -8   2  -2   18.53    1.98
  -8   2  -2   21.45    1.95
   8   2   2   19.33    2.25
   9  -2   2    0.98    1.05
  -9  -2  -2   -0.03    0.52
  -9  -2  -2    1.60    1.05
   9  -2   2   -0.53    0.75
  -9  -2  -2    0.22    0.97
 -10  -3   2    0.63    0.84
  10  -3  -2    0.84    0.75
 -10  -3   2    0.44    0.66
  10   3  -2    0.15    0.78
  -9  -3   2   45.21    2.86
  -9  -3   2   47.76    2.72
   9  -3  -2   51.04    2.88
   9  -3  -2   50.07    3.00
  -9   3   2   49.54    2.87
   9   3  -2   46.35    2.81
   8  -3  -2    3.70    0.85
  -8  -3   2    3.01    0.74
  -8  -3   2    3.08    0.77
   8  -3  -2    3.91    0.88
   8  -3  -2    4.12    0.71
  -8   3   2    3.87    0.85
  -8   3   2    5.50    0.89
   8   3  -2    5.43    0.94
   7  -3  -2    2.03    0.52
  -7  -3   2    1.28    0.47
  -7  -3   2    1.48    0.38
   7  -3  -2    2.01    0.64
  -7  -3   2    1.24    0.52
   7  -3  -2    1.92    0.67
  -7   3   2    1.36    0.56
   7   3  -2    2.36    0.62
  -7   3   2    3.05    0.66
   6  -3  -2    2.59    0.49
  -6  -3   2    2.01    0.40
  -6  -3   2    2.25    0.48
   6  -3  -2    1.64    0.54
  -6  -3   2    1.66    0.48
   6  -3  -2    1.52    0.52
  -6   3   2    2.04    0.53
   6   3  -2    2.38    0.55
  -6   3   2    2.42    0.57
  -6   3   2    2.19    0.61
   5  -3  -2    8.51    0.54
   5  -3  -2   11.78    1.06
  -5  -3   2    8.85    0.77
  -5  -3   2    9.20    0.74
   5  -3  -2    7.79    0.80
  -5  -3   2    7.18    0.76
   5  -3  -2    9.31    0.96
   5  -3  -2    8.61    0.71
   5   3  -2    8.58    0.80
   5   3  -2    7.94    0.79
   5   3  -2    7.96    0.68
  -5   3   2    7.13    0.77
  -5   3   2    8.85    0.89
  -5   3   2    9.10    0.87
   4  -3  -2    0.34    0.32
   4  -3  -2    0.89    0.29
  -4  -3   2    1.44    0.32
   4  -3  -2    0.73    0.33
  -4  -3   2    1.37    0.30
   4  -3  -2    1.04    0.38
  -4  -3   2    1.03    0.28
  -4  -3   2    1.11    0.30
  -4  -3   2    1.35    0.34
   4  -3  -2    0.59    0.24
  -4   3   2    0.81    0.36
   4   3  -2    0.95    0.32
  -4   3   2    1.11    0.35
  -4   3   2    0.75    0.33
   4   3  -2    0.32    0.22
   4   3  -2    1.09    0.24
  -3  -3   2    0.52    0.19
   3  -3  -2    0.18    0.28
  -3  -3   2    0.05    0.25
  -3  -3   2   -0.10    0.09
   3  -3  -2   -0.04    0.19
  -3  -3   2   -0.06    0.16
   3  -3  -2   -0.31    0.23
   3  -3  -2    0.05    0.23
  -3  -3   2    0.35    0.19
   3  -3  -2    0.20    0.19
  -3   3   2    0.13    0.22
  -3   3   2   -0.07    0.22
   3   3  -2    0.26    0.23
   3   3  -2    0.15    0.14
  -3   3   2    0.22    0.26
  -2  -3   2   92.07    3.47
  -2  -3   2   95.68    3.38
   2  -3  -2   95.35    3.69
   2  -3  -2   88.04    3.72
   2  -3  -2   88.65    3.63
  -2  -3   2   90.83    3.47
   2  -3  -2   88.60    3.32
  -2  -3   2   92.82    3.35
   2  -3  -2   88.21    3.74
   2  -3  -2   91.88    3.62
  -2  -3   2   90.16    3.37
  -2   3   2   82.05    3.59
  -2   3   2   89.70    3.50
  -2   3   2   94.71    3.59
  -2   3   2   95.90    3.69
  -1  -3   2   13.63    0.79
   1  -3  -2   12.55    1.05
   1  -3  -2   10.86    0.81
   1  -3  -2   14.28    0.79
   1  -3  -2   12.21    0.80
  -1   3   2   15.11    0.93
  -1   3   2   12.75    0.75
  -1   3   2   14.14    0.79
  -1   3   2   13.28    0.88
   0  -3  -2   94.15    3.47
   0  -3  -2   93.83    3.83
   0  -3   2   96.20    3.47
   0  -3   2   95.21    3.46
   0  -3  -2   99.10    3.66
   0  -3   2   93.69    3.57
   0  -3  -2   94.13    4.00
   0  -3   2   93.80    3.57
   0  -3   2   94.13    3.47
   0   3  -2   91.71    3.42
   0   3  -2   92.98    3.35
   0   3   2   93.34    3.75
   0   3   2   91.69    3.59
   0   3   2   87.07    4.00
   0   3   2   90.14    4.01
  -1  -3  -2  455.83   18.65
  -1  -3  -2  507.69   17.31
   1  -3   2  498.37   18.08
   1  -3   2  470.61   16.38
   1  -3   2  511.01   17.54
  -1  -3  -2  455.45   18.10
   1  -3   2  486.97   18.08
  -1  -3  -2  474.20   16.42
   1  -3   2  492.44   17.52
   1   3   2  479.99   17.46
  -1   3  -2  492.59   17.47
  -1   3  -2  487.62   17.20
  -1   3  -2  489.47   17.24
   1   3   2  468.90   18.26
   1   3   2  463.44   17.93
   1   3   2  493.89   17.66
  -2  -3  -2    6.28    0.55
   2  -3   2    5.09    0.53
   2  -3   2    5.27    0.52
   2  -3   2    6.00    0.59
  -2  -3  -2    5.74    0.61
  -2  -3  -2    4.01    0.76
   2  -3   2    5.83    0.57
  -2  -3  -2    4.24    0.84
  -2   3  -2    4.77    0.48
  -2   3  -2    4.70    0.51
   2   3   2    4.11    0.82
  -2   3  -2    5.42    0.51
   2   3   2    6.06    0.72
   2   3   2    5.38    0.79
   2   3   2    5.26    0.72
  -3  -3  -2   90.32    4.15
   3  -3   2   89.90    3.85
  -3  -3  -2   94.17    3.67
   3  -3   2   89.64    3.73
  -3  -3  -2   92.91    3.61
  -3  -3  -2   94.09    3.69
   3  -3   2   92.39    3.57
  -3  -3  -2   90.36    3.51
  -3  -3  -2   96.43    4.30
  -3   3  -2   93.94    3.67
  -3   3  -2   89.53    3.69
  -3   3  -2   97.37    3.98
   3   3   2   86.25    4.27
   3   3   2   90.81    3.89
  -3   3  -2   89.53    3.66
   3   3   2   85.17    4.18
  -4  -3  -2   18.55    0.95
  -4  -3  -2   19.57    1.72
   4  -3   2   18.99    1.21
  -4  -3  -2   18.11    0.92
   4  -3   2   15.31    1.19
  -4  -3  -2   19.63    1.54
  -4  -3  -2   16.54    1.06
   4   3   2   17.47    1.76
  -4   3  -2   17.70    1.17
  -4   3  -2   19.43    1.20
   4   3   2   19.65    1.31
   5  -3   2  103.80    4.45
  -5  -3  -2  107.49    4.27
   5  -3   2  101.89    4.57
  -5  -3  -2  110.42    4.76
  -5  -3  -2  100.84    3.98
  -5  -3  -2  101.29    4.32
  -5  -3  -2  108.37    4.87
   5   3   2  103.17    4.48
  -5   3  -2  106.30    4.44
   5   3   2   96.34    4.80
  -5   3  -2  102.42    4.35
   6  -3   2   20.90    1.57
  -6  -3  -2   21.05    1.12
  -6  -3  -2   21.26    1.98
  -6  -3  -2   21.15    1.26
  -6  -3  -2   17.84    1.15
  -6  -3  -2   24.21    2.07
   6  -3   2   20.66    1.63
  -6   3  -2   22.65    1.65
   6   3   2   19.17    2.01
  -6   3  -2   21.05    1.51
  -7  -3  -2    5.71    1.18
  -7  -3  -2    4.06    1.09
  -7  -3  -2    5.43    0.55
   7  -3   2    4.56    0.98
  -7  -3  -2    4.37    0.56
   7  -3   2    4.09    0.96
   7   3   2    5.94    1.33
  -7   3  -2    5.82    1.06
  -8  -3  -2    9.20    1.62
   8  -3   2    9.16    1.48
  -8  -3  -2   11.28    1.67
   8  -3   2    7.91    1.38
   8   3   2    9.37    1.62
  -8   3  -2   11.35    1.46
  -9  -3  -2    1.65    1.13
  -9  -3  -2    0.64    1.02
   9  -3   2    1.94    1.00
   9  -3   2    0.27    0.89
   9   3   2    0.58    1.09
 -10  -4   2    1.86    1.04
  10  -4  -2    1.90    0.91
  10  -4  -2    1.89    1.00
  10  -4  -2    1.96    0.68
 -10  -4   2    3.14    0.97
  10   4  -2    1.34    0.92
   9  -4  -2    7.89    1.23
  -9  -4   2    6.66    1.26
   9  -4  -2    7.33    0.93
   9  -4  -2    8.73    1.41
  -9  -4   2    7.58    1.10
  -9   4   2    8.90    1.30
   9   4  -2    7.91    1.30
  -8  -4   2    5.22    0.85
   8  -4  -2    4.89    1.02
   8  -4  -2    4.42    0.99
  -8  -4   2    3.44    0.86
   8  -4  -2    6.49    0.80
   8   4  -2    3.66    0.88
  -8   4   2    3.83    0.88
   7  -4  -2   28.60    1.94
  -7  -4   2   27.14    1.49
   7  -4  -2   28.31    1.85
  -7  -4   2   25.08    1.78
   7  -4  -2   30.14    1.61
  -7  -4   2   26.92    1.65
   7   4  -2   27.22    1.74
  -7   4   2   27.56    1.81
  -7   4   2   32.93    1.86
   6  -4  -2   57.33    2.57
  -6  -4   2   54.95    2.55
   6  -4  -2   55.72    2.77
  -6  -4   2   55.52    2.41
  -6  -4   2   55.95    2.74
   6  -4  -2   55.23    2.86
  -6   4   2   57.53    2.77
  -6   4   2   60.94    2.72
   6   4  -2   55.34    2.64
   5  -4  -2   37.84    1.98
   5  -4  -2   36.39    1.64
  -5  -4   2   34.27    1.80
  -5  -4   2   34.29    1.67
   5  -4  -2   33.76    1.87
  -5  -4   2   34.52    1.68
   5  -4  -2   34.71    1.52
   5   4  -2   35.04    1.77
  -5   4   2   33.56    1.79
  -5   4   2   34.40    1.85
  -4  -4   2  275.78   10.02
   4  -4  -2  276.00    9.39
  -4  -4   2  270.20    9.51
   4  -4  -2  260.27   10.24
   4  -4  -2  271.91   10.60
  -4  -4   2  264.51   10.40
  -4  -4   2  281.07   10.36
   4   4  -2  274.84    9.99
   4   4  -2  273.37    9.84
  -4   4   2  276.93   10.27
  -4   4   2  259.79   10.02
  -3  -4   2   12.04    0.80
  -3  -4   2   11.19    0.61
  -3  -4   2   11.26    0.73
   3  -4  -2   11.33    0.89
  -3  -4   2   11.90    0.65
   3  -4  -2   10.16    0.91
   3  -4  -2   10.94    0.75
  -3  -4   2   12.16    0.94
  -3   4   2   11.03    0.81
  -3   4   2   10.68    0.83
  -3   4   2   10.93    0.82
   3   4  -2   10.71    0.82
  -3   4   2   10.20    0.78
   3   4  -2   11.31    0.59
  -2  -4   2  119.44    4.32
   2  -4  -2  103.62    4.65
  -2  -4   2  124.06    4.27
   2  -4  -2  113.34    4.58
  -2  -4   2  119.01    4.40
  -2  -4   2  121.05    4.23
  -2  -4   2  105.10    4.53
   2  -4  -2  116.03    4.27
   2  -4  -2  117.31    4.73
  -2   4   2  116.15    4.44
  -2   4   2  117.35    4.54
  -2   4   2  113.21    4.60
   1  -4  -2   10.78    0.81
   1  -4  -2    8.99    0.79
   1  -4  -2    8.62    0.77
  -1  -4   2   10.24    0.82
   1  -4  -2   10.49    0.78
  -1   4   2   10.82    0.97
  -1   4   2   13.66    1.14
  -1   4   2    9.83    0.71
   0  -4  -2   34.42    1.81
   0  -4   2   34.55    1.40
   0  -4  -2   35.84    1.80
   0  -4   2   33.96    1.34
   0  -4  -2   36.06    1.84
   0  -4   2   33.74    1.39
   0  -4   2   35.00    1.35
   0  -4  -2   34.43    1.60
   0  -4   2   32.72    1.55
   0   4   2   29.70    1.90
   0   4  -2   33.53    1.31
   0   4   2   29.91    1.90
   0   4   2   33.41    1.56
   0   4  -2   33.40    1.30
   1  -4   2   60.60    2.39
   1  -4   2   59.41    2.40
   1  -4   2   53.50    2.36
  -1  -4  -2   52.16    2.93
   1  -4   2   57.38    2.30
  -1  -4  -2   60.26    3.03
  -1  -4  -2   57.91    2.43
  -1  -4  -2   58.43    3.02
   1   4   2   59.04    2.92
   1   4   2   54.80    2.51
  -1   4  -2   59.72    2.27
   1   4   2   58.14    2.73
  -1   4  -2   59.18    2.28
   2  -4   2    2.28    0.39
   2  -4   2    1.75    0.34
  -2  -4  -2    2.17    0.81
  -2  -4  -2    2.83    0.54
   2  -4   2    2.19    0.43
   2  -4   2    1.90    0.37
  -2  -4  -2    1.47    0.64
   2   4   2    2.00    0.50
   2   4   2    2.87    0.66
   2   4   2    0.71    0.55
  -2   4  -2    1.67    0.35
  -2   4  -2    2.44    0.37
   3  -4   2    2.86    0.49
  -3  -4  -2    4.18    0.87
  -3  -4  -2    2.50    0.87
   3  -4   2    2.89    0.52
   3  -4   2    2.79    0.48
  -3  -4  -2    2.08    0.53
   3   4   2    2.33    0.52
   3   4   2    2.59    0.86
  -3   4  -2    2.61    0.48
   4  -4   2    4.50    0.64
   4  -4   2    5.58    0.76
  -4  -4  -2    6.04    0.99
  -4  -4  -2    8.66    1.29
  -4  -4  -2    5.50    0.72
   4   4   2    4.15    1.06
  -4   4  -2    5.64    0.72
  -5  -4  -2    1.95    0.86
   5  -4   2    0.96    0.53
   5  -4   2    1.38    0.52
  -5  -4  -2    0.94    0.64
  -5  -4  -2    2.12    0.54
   5   4   2    0.73    0.80
  -5   4  -2    0.89    0.48
  -6  -4  -2   46.91    3.10
   6  -4   2   50.50    2.73
  -6  -4  -2   49.31    2.90
  -6  -4  -2   50.19    2.32
   6  -4   2   44.42    2.58
   6   4   2   48.22    3.13
  -6   4  -2   47.51    2.55
   7  -4   2    4.38    1.05
   7  -4   2    4.93    0.97
  -7  -4  -2    4.75    1.09
  -7  -4  -2    4.47    1.24
   7   4   2    2.74    1.14
  -7   4  -2    5.80    1.04
   8  -4   2    2.41    0.97
  -8  -4  -2    4.50    1.27
   8  -4   2    3.49    1.06
  -8  -4  -2    4.30    1.37
  -8   4  -2    2.91    0.98
   8   4   2    1.73    1.22
  -9  -5   2   31.78    2.53
   9  -5  -2   28.68    2.45
  -9  -5   2   27.88    2.01
   9  -5  -2   32.89    2.78
   9   5  -2   32.45    2.28
  -9   5   2   34.67    2.29
  -8  -5   2    2.21    0.82
   8  -5  -2    1.43    0.74
  -8  -5   2    1.25    0.60
   8  -5  -2    1.27    0.86
   8   5  -2    2.03    0.76
  -8   5   2    2.72    0.81
   7  -5  -2    0.92    0.65
  -7  -5   2    0.40    0.63
  -7  -5   2    0.27    0.46
   7  -5  -2    1.55    0.66
  -7  -5   2    1.04    0.48
  -7   5   2    0.23    0.50
   7   5  -2    1.12    0.58
   6  -5  -2   -0.15    0.48
  -6  -5   2    0.61    0.45
  -6  -5   2    0.26    0.35
   6  -5  -2    1.42    0.60
  -6  -5   2    0.05    0.49
   6   5  -2    0.89    0.52
  -6   5   2    0.64    0.48
   5  -5  -2    5.71    0.82
   5  -5  -2    8.05    0.77
  -5  -5   2    6.21    0.64
  -5  -5   2    6.93    0.83
   5  -5  -2    6.70    0.86
  -5  -5   2    6.48    0.86
   5   5  -2    7.64    0.86
  -5   5   2    4.87    0.74
  -4  -5   2    0.66    0.39
  -4  -5   2    0.12    0.21
  -4  -5   2    0.32    0.41
   4  -5  -2    0.00    0.32
   4  -5  -2    0.19    0.37
   4  -5  -2    0.68    0.41
   4   5  -2    0.13    0.38
  -4   5   2    0.64    0.38
   3  -5  -2    0.15    0.34
   3  -5  -2    0.27    0.35
   3  -5  -2    0.35    0.33
  -3  -5   2    0.00    0.41
  -3  -5   2    0.26    0.37
  -3  -5   2    0.29    0.20
  -3  -5   2    0.38    0.18
  -3   5   2    0.46    0.34
   3   5  -2    0.52    0.21
   3   5  -2    0.54    0.45
  -2  -5   2   48.82    1.90
   2  -5  -2   47.17    2.11
   2  -5  -2   45.98    2.20
  -2  -5   2   45.51    2.14
  -2  -5   2   47.11    1.91
   2  -5  -2   51.02    2.29
  -2   5   2   44.92    2.11
   2   5  -2   49.25    1.83
   2   5  -2   47.72    1.83
  -1  -5   2   11.67    0.54
   1  -5  -2   12.78    1.03
  -1  -5   2   12.02    0.71
   1  -5  -2   11.41    0.89
   1  -5  -2   10.97    0.99
  -1  -5   2   10.19    0.91
  -1   5   2   11.51    0.83
   0  -5   2   36.63    1.79
   0  -5  -2   38.56    2.11
   0  -5   2   38.78    1.53
   0  -5  -2   35.80    1.93
   0  -5  -2   35.56    1.81
   0  -5   2   36.60    1.56
   0  -5   2   38.76    1.59
   0  -5   2   38.67    1.50
   0   5   2   36.98    1.76
   0   5  -2   37.48    1.51
   0   5  -2   38.22    1.49
  -1  -5  -2  203.33    7.30
  -1  -5  -2  188.63    8.22
   1  -5   2  200.73    7.68
  -1  -5  -2  198.39    8.20
   1  -5   2  202.93    7.44
   1  -5   2  209.36    7.70
   1  -5   2  194.22    7.23
  -1   5  -2  202.97    7.33
   1   5   2  200.72    7.64
   2  -5   2    3.16    0.46
  -2  -5  -2    2.65    0.81
  -2  -5  -2    4.31    0.99
   2  -5   2    4.64    0.66
   2  -5   2    3.61    0.47
  -2  -5  -2    4.64    0.70
   2   5   2    4.61    0.85
  -2   5  -2    3.32    0.46
   3  -5   2   59.62    2.55
  -3  -5  -2   59.66    2.63
   3  -5   2   58.38    2.57
   3  -5   2   52.66    2.62
  -3  -5  -2   62.84    3.54
  -3  -5  -2   60.10    3.11
  -3   5  -2   56.52    2.52
   3   5   2   57.50    3.25
   4  -5   2   10.25    1.00
  -4  -5  -2   11.24    1.65
   4  -5   2   11.63    1.12
  -4  -5  -2   11.50    1.11
  -4  -5  -2   10.74    1.34
  -4   5  -2   12.03    1.05
   4   5   2   10.99    1.56
   5  -5   2   49.83    2.55
  -5  -5  -2   51.80    2.87
  -5  -5  -2   51.23    3.36
   5  -5   2   50.59    2.63
  -5  -5  -2   50.88    2.47
  -5   5  -2   46.93    2.46
   5   5   2   45.03    3.08
  -6  -5  -2    9.71    1.67
   6  -5   2    8.84    1.18
  -6  -5  -2   10.06    1.13
   6  -5   2   11.81    1.29
  -6  -5  -2    9.72    1.43
  -6   5  -2    8.49    1.14
   6   5   2    7.19    1.45
  -7  -5  -2    6.92    1.62
  -7  -5  -2    4.62    1.11
   7  -5   2    5.73    1.12
   7  -5   2    5.39    1.06
   7   5   2    5.34    1.46
  -7   5  -2    5.59    1.05
   8  -5   2    8.28    1.42
  -8  -5  -2    6.07    1.67
  -8  -5  -2    6.52    1.48
   8  -5   2    9.04    1.48
   8   5   2    4.08    1.42
  -8   5  -2    6.96    1.31
  -8  -6   2   10.40    1.57
  -8  -6   2    9.25    1.07
   8  -6  -2    9.33    1.43
   8  -6  -2    8.24    1.36
   8   6  -2    8.73    1.25
  -8   6   2    6.83    1.15
  -7  -6   2   35.83    2.09
  -7  -6   2   38.77    2.67
   7  -6  -2   35.93    2.45
   7  -6  -2   38.09    2.40
  -7  -6   2   40.23    2.06
   7   6  -2   39.90    2.28
  -7   6   2   39.88    2.32
   6  -6  -2   17.74    1.65
   6  -6  -2   12.48    1.35
  -6  -6   2   13.34    1.61
  -6  -6   2   12.79    1.26
  -6  -6   2   14.29    1.02
  -6   6   2   14.05    1.35
   6   6  -2   13.95    1.31
  -5  -6   2    1.93    0.40
   5  -6  -2    1.15    0.58
   5  -6  -2    2.63    0.71
   5  -6  -2    1.24    0.48
  -5  -6   2    2.35    0.64
  -5  -6   2    1.53    0.77
  -5   6   2    0.98    0.51
   5   6  -2    1.71    0.56
   4  -6  -2  165.49    6.84
   4  -6  -2  173.96    7.06
  -4  -6   2  173.21    6.38
  -4  -6   2  168.26    6.46
   4  -6  -2  170.76    6.33
   4   6  -2  170.19    6.66
  -4   6   2  175.64    6.71
   3  -6  -2    2.01    0.54
   3  -6  -2    0.82    0.43
  -3  -6   2    1.66    0.28
  -3  -6   2    1.77    0.34
   3  -6  -2    1.38    0.47
  -3  -6   2    1.51    0.21
  -3  -6   2    2.99    0.65
  -3   6   2    1.52    0.46
   3   6  -2    1.31    0.61
   2  -6  -2   25.72    1.57
   2  -6  -2   29.36    1.66
  -2  -6   2   29.25    1.19
   2  -6  -2   27.61    1.57
  -2  -6   2   28.33    1.18
  -2  -6   2   28.99    1.63
   2   6  -2   28.17    1.27
  -2   6   2   28.82    1.53
   2   6  -2   26.09    1.43
  -1  -6   2   26.27    1.56
  -1  -6   2   27.74    1.34
  -1  -6   2   26.49    1.13
   1  -6  -2   28.10    1.70
   1  -6  -2   26.27    1.53
   1  -6  -2   25.91    1.55
   1   6  -2   27.55    1.14
  -1   6   2   27.22    1.47
   1   6  -2   28.79    1.24
   0  -6  -2   41.35    2.42
   0  -6  -2   39.92    2.01
   0  -6   2   42.46    1.75
   0  -6   2   38.80    1.71
   0  -6   2   37.88    1.66
   0  -6  -2   38.60    2.04
   0  -6   2   36.89    1.93
   0   6  -2   40.12    1.63
   0   6   2   40.53    1.95
   0   6  -2   39.80    1.65
   1  -6   2    2.36    0.38
  -1  -6  -2    2.75    0.65
  -1  -6  -2    3.64    0.94
  -1  -6  -2    1.40    0.51
   1  -6   2    2.83    0.40
   1  -6   2    2.70    0.59
  -1   6  -2    2.65    0.39
   1   6   2    2.75    0.62
   2  -6   2    0.68    0.33
   2  -6   2   -0.09    0.25
  -2  -6  -2    0.69    0.61
  -2  -6  -2    0.68    0.51
  -2  -6  -2    0.48    0.63
   2  -6   2   -0.47    0.40
  -2   6  -2    0.22    0.30
   2   6   2    0.68    0.62
  -3  -6  -2    4.83    0.99
  -3  -6  -2    5.18    0.84
  -3  -6  -2    5.24    1.19
   3  -6   2    4.72    0.65
   3  -6   2    4.13    0.74
   3  -6   2    4.05    0.63
   3   6   2    4.74    1.16
  -3   6  -2    4.90    0.68
   4  -6   2   -0.02    0.40
   4  -6   2    0.36    0.48
  -4  -6  -2   -0.10    0.62
   4  -6   2    0.46    0.42
  -4  -6  -2    0.15    0.54
  -4  -6  -2   -0.32    0.89
  -4   6  -2    0.20    0.41
   4   6   2    0.69    0.90
  -5  -6  -2    9.56    1.17
  -5  -6  -2    9.09    1.29
   5  -6   2   10.12    1.20
  -5  -6  -2    9.88    1.76
   5  -6   2    8.79    1.12
   5   6   2    8.88    1.59
  -5   6  -2    9.81    1.11
   6  -6   2   13.07    1.50
  -6  -6  -2   14.84    1.46
   6  -6   2   15.80    1.55
  -6  -6  -2   12.87    1.63
  -6  -6  -2   13.29    2.15
  -6   6  -2   14.00    1.48
   6   6   2   10.01    1.74
   7  -6   2    0.35    0.78
  -7  -6  -2    0.68    0.74
   7  -6   2    0.16    0.75
  -7  -6  -2    0.51    1.23
  -7   6  -2   -0.26    0.67
   7   6   2    2.58    1.23
  -7  -7   2    0.14    0.42
  -7  -7   2   -0.02    0.61
   7  -7  -2   -0.77    0.62
   7  -7  -2   -0.14    0.64
  -7  -7   2    2.55    1.17
  -7   7   2   -0.27    0.56
   7   7  -2    0.55    0.67
  -6  -7   2    0.02    0.34
  -6  -7   2    0.20    0.83
   6  -7  -2    1.05    0.66
   6  -7  -2   -0.18    0.55
  -6  -7   2    0.91    0.63
   6   7  -2    0.13    0.54
  -6   7   2    0.28    0.57
   5  -7  -2    2.31    0.66
  -5  -7   2    3.51    0.84
  -5  -7   2    4.31    0.90
   5  -7  -2    3.70    0.81
   5  -7  -2    2.61    0.77
  -5   7   2    4.11    0.78
   5   7  -2    3.55    0.74
  -4  -7   2    0.28    0.31
   4  -7  -2   -0.55    0.41
   4  -7  -2    1.13    0.54
  -4  -7   2   -0.23    0.47
   4  -7  -2    0.63    0.54
  -4   7   2    0.07    0.45
   4   7  -2   -0.04    0.52
  -3  -7   2    2.30    0.68
   3  -7  -2    1.37    0.59
   3  -7  -2    1.27    0.54
   3  -7  -2    1.83    0.62
  -3  -7   2    1.37    0.25
  -3   7   2    1.17    0.49
   3   7  -2    0.73    0.65
  -2  -7   2   16.75    1.41
   2  -7  -2   16.02    1.43
   2  -7  -2   15.80    1.23
   2  -7  -2   18.74    1.55
   2   7  -2   17.69    1.07
  -2   7   2   16.03    1.20
   1  -7  -2    2.92    0.60
   1  -7  -2    4.92    0.94
   1  -7  -2    2.77    0.69
  -1  -7   2    5.15    0.85
   1   7  -2    2.87    0.39
  -1   7   2    2.67    0.58
   0  -7   2   14.70    0.81
   0  -7   2   15.34    1.36
   0  -7  -2   17.02    1.88
   0  -7  -2   15.23    1.19
   0  -7  -2   13.36    1.32
   0   7  -2   16.70    0.89
   0   7   2   17.65    1.25
   1  -7   2   99.95    4.21
  -1  -7  -2  100.50    4.82
  -1  -7  -2   94.37    4.21
   1  -7   2  106.66    4.01
   1  -7   2  100.91    4.05
  -1  -7  -2  102.17    4.45
   1   7   2   97.40    4.36
  -1   7  -2   97.41    3.91
  -2  -7  -2    2.10    0.69
   2  -7   2    1.56    0.62
   2  -7   2    0.86    0.41
  -2  -7  -2    0.87    0.73
  -2  -7  -2    1.27    0.59
   2  -7   2    0.73    0.39
  -2   7  -2    0.63    0.37
   2   7   2    0.45    0.78
  -3  -7  -2   16.84    1.57
  -3  -7  -2   18.79    1.90
   3  -7   2   15.83    1.21
   3  -7   2   15.66    1.16
   3  -7   2   18.30    1.54
  -3  -7  -2   15.52    1.65
   3   7   2   18.01    2.11
  -3   7  -2   17.32    1.18
   4  -7   2    4.05    0.73
  -4  -7  -2    2.85    0.88
   4  -7   2    4.80    0.90
  -4  -7  -2    2.62    0.82
   4  -7   2    4.00    0.74
  -4  -7  -2    3.76    1.19
  -4   7  -2    4.06    0.74
   4   7   2    2.22    1.11
   5  -7   2   34.85    2.07
  -5  -7  -2   41.00    3.20
  -5  -7  -2   32.52    2.27
  -5  -7  -2   31.98    2.21
   5  -7   2   32.55    2.10
   5   7   2   25.19    2.65
  -5   7  -2   32.28    2.00
  -6  -7  -2    3.04    0.99
   6  -7   2    4.55    0.98
  -6  -7  -2    4.37    1.57
   6  -7   2    5.16    1.06
  -6  -7  -2    4.07    1.04
   6   7   2    2.39    1.25
  -6   7  -2    3.87    0.94
  -5  -8   2    8.33    0.74
   5  -8  -2    6.65    1.05
  -5  -8   2    7.63    1.19
   5  -8  -2    8.37    1.17
  -5   8   2    6.63    1.06
   5   8  -2    6.33    0.92
   4  -8  -2   49.52    2.58
   4  -8  -2   48.35    2.73
   4  -8  -2   48.58    2.69
  -4  -8   2   50.01    2.74
  -4   8   2   50.61    2.62
   4   8  -2   50.01    2.50
   3  -8  -2    0.76    0.66
  -3  -8   2    3.52    0.87
   3  -8  -2    1.89    0.63
   3  -8  -2    2.12    0.76
   3   8  -2    1.34    0.67
  -3   8   2    1.78    0.64
  -2  -8   2   18.41    1.68
   2  -8  -2   20.96    1.86
   2  -8  -2   19.77    1.71
   2  -8  -2   18.85    1.42
  -2   8   2   22.72    1.48
   2   8  -2   18.82    1.39
  -1  -8   2    0.57    0.62
   1  -8  -2    1.23    0.68
   1  -8  -2    1.58    0.53
   1  -8  -2   -0.05    0.72
  -1   8   2    0.14    0.49
   1   8  -2    0.45    0.36
   0  -8   2    7.39    1.14
   0  -8  -2    7.79    1.10
   0  -8  -2    8.44    1.45
   0  -8  -2    6.49    0.88
   0   8  -2    7.97    0.72
   0   8   2    7.41    1.00
  -1  -8  -2   10.33    1.10
   1  -8   2    9.74    1.26
   1  -8   2   10.32    0.76
  -1  -8  -2    9.18    1.29
  -1  -8  -2    8.72    1.33
   1   8   2   11.01    1.33
  -1   8  -2    9.55    0.85
   2  -8   2    1.53    0.72
  -2  -8  -2    3.05    0.90
  -2  -8  -2    2.14    0.84
   2  -8   2    2.30    0.51
  -2  -8  -2    3.09    0.79
  -2   8  -2    2.97    0.57
   2   8   2    4.42    1.15
  -3  -8  -2    1.12    0.75
  -3  -8  -2    1.01    0.67
   3  -8   2    0.61    0.48
  -3  -8  -2    1.14    0.78
   3  -8   2    0.52    0.68
   3  -8   2    0.74    0.48
   3   8   2   -0.26    0.99
  -3   8  -2    0.57    0.46
  -4  -8  -2    2.47    0.93
  -4  -8  -2    3.26    1.07
   4  -8   2    1.10    0.60
  -4  -8  -2    2.31    0.81
   4  -8   2    2.70    0.69
   4  -8   2    2.00    0.82
   4   8   2    1.83    1.19
  -4   8  -2    2.18    0.69
   2  -9  -2    7.93    1.20
  -2  -9   2    5.34    1.16
   2  -9  -2    6.81    1.38
   2  -9  -2    7.46    0.96
  -2   9   2    5.37    0.94
   2   9  -2    4.29    1.01
   1  -9  -2    1.89    0.61
  -1  -9   2    1.33    0.79
   1  -9  -2    1.28    0.81
   1  -9  -2    1.46    1.04
  -1   9   2    1.82    0.70
   1   9  -2    1.62    0.59
   0  -9  -2    3.84    0.73
   0  -9   2    2.55    0.90
   0  -9  -2    2.44    0.98
   0  -9  -2    5.65    1.09
   0   9   2    3.78    0.95
   0   9  -2    4.57    0.68
  -1  -9  -2   33.06    2.19
  -1  -9  -2   31.47    1.97
   1  -9   2   33.13    2.24
  -1  -9  -2   35.67    2.38
  -1   9  -2   32.55    1.75
   1   9   2   32.72    2.44
 -11   0   3   10.42    1.59
 -11   0   3   11.45    1.18
 -11   0   3    9.33    1.51
 -10   0   3    4.23    0.75
 -10   0   3    2.91    0.90
  10   0  -3    3.52    1.01
 -10   0   3    4.79    1.08
  -9   0   3    5.14    0.78
   9   0  -3    4.59    0.87
  -9   0   3    4.25    0.85
  -9   0   3    3.58    0.89
   9   0  -3    5.19    0.99
   8   0  -3    3.71    0.76
  -8   0   3    4.73    0.88
  -8   0   3    2.67    0.70
  -8   0   3    4.13    0.65
   7   0  -3    0.02    0.38
  -7   0   3    0.02    0.29
   7   0  -3    0.36    0.40
  -7   0   3   -0.31    0.36
  -7   0   3    0.21    0.41
   6   0  -3   11.87    1.05
  -6   0   3   10.98    0.83
  -6   0   3    9.22    0.82
   6   0  -3   11.80    1.01
  -6   0   3   12.39    1.09
  -6   0   3    9.18    0.91
   5   0  -3    4.39    0.56
  -5   0   3    5.17    0.54
  -5   0   3    2.75    0.49
   5   0  -3    4.11    0.54
  -5   0   3    4.94    0.64
  -5   0   3    4.13    0.47
   5   0  -3    4.97    0.61
  -4   0   3  250.40    9.12
  -4   0   3  247.92    9.94
  -4   0   3  243.58    9.62
   4   0  -3  262.38   10.00
   4   0  -3  238.07    9.31
  -4   0   3  255.76    9.36
   4   0  -3  257.14    9.64
   4   0  -3  254.07    9.19
   3   0  -3   59.13    2.41
  -3   0   3   61.40    2.38
  -3   0   3   63.45    2.48
   3   0  -3   63.69    2.41
  -3   0   3   61.51    2.54
   3   0  -3   61.22    2.53
  -3   0   3   58.82    2.55
   3   0  -3   59.77    2.45
   3   0  -3   58.43    2.58
   2   0  -3   54.59    2.11
   2   0  -3   53.00    2.22
   2   0  -3   54.04    2.28
  -2   0   3   56.25    2.17
   2   0  -3   50.05    2.10
  -2   0   3   51.71    2.08
   2   0  -3   55.49    2.16
  -2   0   3   51.75    2.22
  -1   0   3  795.44   30.33
   1   0  -3  831.89   29.81
  -1   0   3  828.56   29.81
   1   0  -3  891.86   29.85
   1   0  -3  850.97   30.34
   1   0  -3  836.84   31.29
  -1   0   3  844.94   31.31
   0   0  -3   93.17    3.89
   0   0  -3   96.43    4.00
   0   0   3   98.41    4.03
   0   0   3   97.63    3.87
   0   0   3   89.61    4.07
   0   0  -3   99.60    3.90
   0   0  -3   93.55    4.08
  -1   0  -3  337.26   12.82
   1   0   3  333.20   12.47
   1   0   3  290.77   11.72
   1   0   3  320.65   12.03
  -1   0  -3  321.84   12.38
  -1   0  -3  314.76   12.01
  -1   0  -3  311.92   11.75
  -2   0  -3   65.14    2.85
  -2   0  -3   69.90    3.05
  -2   0  -3   69.46    3.02
   2   0   3   69.07    2.98
   2   0   3   65.21    2.98
   2   0   3   63.31    3.05
  -2   0  -3   61.50    2.96
   2   0   3   59.53    2.87
  -3   0  -3  307.24   11.52
  -3   0  -3  314.86   12.54
   3   0   3  312.72   11.84
   3   0   3  319.49   12.51
  -3   0  -3  312.57   11.84
   3   0   3  304.61   12.19
   3   0   3  302.15   11.66
  -3   0  -3  312.20   12.13
  -4   0  -3   12.70    1.14
  -4   0  -3   11.42    1.11
   4   0   3   12.47    1.23
   4   0   3   10.02    0.99
   4   0   3   10.03    1.12
  -4   0  -3    9.49    1.05
  -4   0  -3   11.38    1.18
   4   0   3   11.40    1.19
  -5   0  -3    3.65    0.84
  -5   0  -3    3.65    0.77
   5   0   3    4.78    0.84
  -5   0  -3    3.75    0.71
   5   0   3    5.44    0.93
   5   0   3    6.02    1.00
  -5   0  -3    4.81    0.78
   5   0   3    4.43    0.90
   6   0   3   36.11    2.42
  -6   0  -3   40.07    2.46
  -6   0  -3   35.26    2.18
   6   0   3   38.06    2.54
   6   0   3   38.84    2.40
  -6   0  -3   40.68    2.51
  -7   0  -3   -0.28    0.76
  -7   0  -3   -0.01    0.63
   7   0   3    0.61    0.68
   7   0   3   -0.07    0.71
   8   0   3    1.56    0.98
  -8   0  -3    0.29    0.94
  -9   0  -3    2.35    1.29
   9   0   3    3.09    1.25
 -11  -1   3    3.71    1.10
 -11  -1   3    2.88    1.06
  11  -1  -3    3.58    1.14
 -11   1   3    3.31    1.07
 -10  -1   3    2.25    0.87
 -10  -1   3    2.57    0.85
 -10  -1   3    3.11    0.55
  10  -1  -3    2.79    0.85
 -10   1   3    3.32    1.04
 -10   1   3    2.43    0.94
  -9  -1   3   48.18    2.70
   9  -1  -3   48.65    2.72
  -9  -1   3   50.07    2.33
  -9  -1   3   48.80    2.82
   9  -1  -3   46.57    2.69
   9   1  -3   47.10    2.66
  -9   1   3   48.83    2.81
  -9   1   3   48.35    2.76
   8  -1  -3   33.80    1.98
  -8  -1   3   32.37    1.63
   8  -1  -3   29.60    2.00
   8  -1  -3   31.27    1.94
  -8  -1   3   32.68    1.94
  -8  -1   3   29.62    1.96
   8   1  -3   32.22    1.87
  -8   1   3   32.36    1.85
  -8   1   3   32.74    2.03
  -8   1   3   28.10    1.93
   8   1  -3   31.86    1.91
  -7  -1   3   22.86    1.45
  -7  -1   3   22.95    1.20
   7  -1  -3   21.20    1.46
   7  -1  -3   19.96    1.48
   7  -1  -3   20.13    1.42
  -7   1   3   22.78    1.37
  -7   1   3   22.67    1.50
  -7   1   3   21.05    1.47
  -7   1   3   23.74    1.41
   7   1  -3   23.34    1.41
   7   1  -3   20.80    1.42
  -6  -1   3  353.35   13.92
   6  -1  -3  349.97   13.05
   6  -1  -3  351.90   13.26
  -6  -1   3  364.09   12.87
  -6  -1   3  347.86   13.22
  -6  -1   3  354.16   13.62
   6  -1  -3  359.64   13.71
  -6   1   3  363.96   12.98
   6   1  -3  352.14   13.63
   6   1  -3  342.25   13.00
  -6   1   3  353.89   14.12
   6   1  -3  348.98   13.16
  -6   1   3  354.97   13.67
  -6   1   3  362.02   13.31
  -5  -1   3    0.57    0.28
  -5  -1   3    0.39    0.29
  -5  -1   3    0.41    0.19
   5  -1  -3    0.14    0.11
   5  -1  -3    0.82    0.34
   5  -1  -3    0.67    0.33
   5  -1  -3    0.37    0.31
  -5  -1   3    0.01    0.08
   5   1  -3    0.42    0.28
  -5   1   3    0.93    0.37
   5   1  -3    0.08    0.27
  -5   1   3    0.37    0.32
   5   1  -3    0.54    0.31
  -5   1   3    1.01    0.32
  -5   1   3    0.51    0.31
  -4  -1   3  120.97    4.31
   4  -1  -3  116.41    4.45
   4  -1  -3  113.24    4.67
   4  -1  -3  113.22    4.51
  -4  -1   3  118.87    4.60
   4  -1  -3  106.99    4.76
  -4  -1   3  113.46    4.45
   4   1  -3  111.38    4.57
  -4   1   3  116.31    4.78
   4   1  -3  113.51    4.38
  -4   1   3  120.32    4.55
   4   1  -3  123.09    4.37
  -4   1   3  117.74    4.67
  -4   1   3  111.71    4.39
   4   1  -3  112.57    4.42
  -3  -1   3   57.34    2.17
  -3  -1   3   56.38    2.34
   3  -1  -3   56.75    2.44
  -3  -1   3   59.32    2.29
   3  -1  -3   58.55    2.37
   3  -1  -3   56.96    2.46
  -3  -1   3   55.29    2.35
   3  -1  -3   55.36    2.33
   3   1  -3   57.95    2.33
  -3   1   3   57.13    2.29
   3   1  -3   57.71    2.23
   3   1  -3   57.22    2.27
   3   1  -3   57.32    2.23
  -3   1   3   52.60    2.44
  -3   1   3   54.95    2.43
  -3   1   3   58.35    2.39
  -2  -1   3  181.66    6.67
   2  -1  -3  180.99    6.99
   2  -1  -3  181.04    6.68
  -2  -1   3  190.48    6.55
  -2  -1   3  175.83    6.88
  -2  -1   3  184.36    6.89
  -2  -1   3  188.35    6.68
   2  -1  -3  177.99    6.77
   2  -1  -3  173.31    7.21
  -2   1   3  178.26    6.97
  -2   1   3  185.83    7.23
   2   1  -3  185.34    6.67
  -2   1   3  180.40    6.63
   2   1  -3  179.05    6.55
  -2   1   3  175.79    6.78
   2   1  -3  178.13    6.54
   1  -1  -3   68.45    2.66
  -1  -1   3   66.62    2.52
  -1  -1   3   61.57    2.48
   1  -1  -3   65.32    2.71
  -1  -1   3   63.01    2.55
   1  -1  -3   62.63    2.56
  -1  -1   3   55.96    2.39
  -1  -1   3   61.77    2.61
   1   1  -3   56.76    2.52
  -1   1   3   62.28    2.64
   1   1  -3   62.79    2.58
   1   1  -3   63.35    2.37
  -1   1   3   61.69    2.47
  -1   1   3   61.44    2.60
   0  -1   3    6.54    0.76
   0  -1   3    5.81    0.74
   0  -1   3    5.74    0.75
   0  -1  -3    5.48    0.82
   0  -1  -3    5.98    0.78
   0  -1   3    6.04    0.51
   0  -1  -3    4.45    0.72
   0   1   3    5.96    0.89
   0   1  -3    6.12    0.63
   0   1  -3    4.76    0.59
   0   1   3    6.64    0.81
   0   1  -3    6.03    0.68
   0   1  -3    5.17    0.65
   0   1   3    6.46    0.67
  -1  -1  -3    6.13    0.91
   1  -1   3    3.32    0.53
  -1  -1  -3    4.58    0.62
  -1  -1  -3    4.43    0.67
  -1  -1  -3    3.69    0.75
   1  -1   3    2.93    0.52
  -1   1  -3    3.68    0.60
  -1   1  -3    3.48    0.59
   1   1   3    4.68    0.74
  -1   1  -3    3.91    0.52
   1   1   3    6.84    0.94
  -1   1  -3    4.66    0.58
   1   1   3    3.79    0.76
   2  -1   3    1.67    0.41
   2  -1   3    2.17    0.51
   2  -1   3    2.87    0.57
  -2  -1  -3    2.87    0.56
  -2  -1  -3    2.54    0.67
  -2  -1  -3    2.66    0.69
  -2  -1  -3    2.24    0.47
  -2   1  -3    2.54    0.53
   2   1   3    1.56    0.53
  -2   1  -3    3.06    0.52
   2   1   3    4.05    0.75
   2   1   3    2.62    0.76
  -2   1  -3    2.69    0.49
  -2   1  -3    2.92    0.60
   2   1   3    3.21    0.55
   3  -1   3   39.64    2.01
  -3  -1  -3   38.75    2.22
  -3  -1  -3   35.25    1.89
  -3  -1  -3   40.72    2.16
   3  -1   3   39.02    1.93
  -3  -1  -3   36.90    1.97
   3  -1   3   37.33    1.97
   3  -1   3   38.77    2.06
   3   1   3   41.22    2.33
  -3   1  -3   40.65    2.08
  -3   1  -3   38.81    2.02
  -3   1  -3   39.47    1.94
  -3   1  -3   38.84    1.99
   3   1   3   39.22    2.11
   3   1   3   36.73    2.18
   4  -1   3  122.05    5.38
   4  -1   3  129.62    5.24
   4  -1   3  125.12    5.13
   4  -1   3  126.48    5.41
  -4  -1  -3  128.57    5.07
  -4  -1  -3  127.79    5.47
  -4  -1  -3  120.09    5.37
  -4  -1  -3  122.84    5.39
   4   1   3  128.57    5.32
  -4   1  -3  125.72    5.49
   4   1   3  114.37    5.33
  -4   1  -3  120.84    5.06
  -4   1  -3  130.54    5.26
  -4   1  -3  132.75    5.38
   4   1   3  121.16    5.59
  -5  -1  -3    6.71    0.92
  -5  -1  -3    8.16    1.08
   5  -1   3   11.88    1.32
   5  -1   3    7.56    1.04
  -5  -1  -3   10.11    1.05
  -5  -1  -3   11.18    1.37
   5  -1   3    9.19    1.14
   5  -1   3    9.01    0.96
   5   1   3   12.46    1.49
  -5   1  -3    8.61    1.08
   5   1   3    9.39    1.34
   5   1   3    8.94    1.18
  -5   1  -3    9.79    1.15
  -5   1  -3    8.52    1.01
   6  -1   3   26.24    2.00
   6  -1   3   23.51    1.69
  -6  -1  -3   27.46    2.32
  -6  -1  -3   24.70    1.97
  -6  -1  -3   24.41    1.68
   6  -1   3   23.98    1.86
   6   1   3   27.61    1.95
   6   1   3   24.16    2.24
  -6   1  -3   24.43    1.92
   6   1   3   24.88    2.29
  -6   1  -3   26.05    1.80
   7  -1   3    0.73    0.78
   7  -1   3    1.25    0.75
  -7  -1  -3    0.57    0.84
  -7  -1  -3    0.85    0.83
   7   1   3    0.85    0.70
   7   1   3    0.58    0.86
  -7   1  -3    1.67    0.92
  -7   1  -3    1.12    0.72
   8  -1   3   40.94    3.02
   8  -1   3   42.84    2.91
  -8  -1  -3   36.46    2.90
  -8  -1  -3   43.38    3.55
   8   1   3   40.58    2.85
  -8   1  -3   40.75    2.96
   9  -1   3    2.86    1.25
  -9  -1  -3    0.31    1.06
   9   1   3    1.59    1.24
  -9   1  -3    1.60    1.30
 -11  -2   3   26.57    2.46
  11  -2  -3   29.35    2.58
 -11  -2   3   23.03    2.19
 -11   2   3   30.47    2.70
  11   2  -3   27.43    2.48
 -10  -2   3    0.18    0.75
 -10  -2   3    1.71    0.75
  10  -2  -3    2.36    0.89
  10   2  -3    1.03    0.77
 -10   2   3    0.62    0.74
  -9  -2   3    0.33    0.56
   9  -2  -3    0.91    0.65
   9  -2  -3    0.06    0.68
  -9  -2   3    1.44    0.69
   9   2  -3    0.50    0.64
  -9   2   3    0.59    0.62
   8  -2  -3    3.26    0.75
  -8  -2   3    2.70    0.71
   8  -2  -3    3.19    0.78
  -8  -2   3    3.61    0.75
   8   2  -3    3.54    0.79
  -8   2   3    2.94    0.74
  -8   2   3    4.29    0.75
   7  -2  -3    9.11    1.01
   7  -2  -3    8.66    1.07
  -7  -2   3   10.72    1.07
   7  -2  -3   10.61    1.11
  -7  -2   3    6.80    0.86
  -7   2   3   12.08    1.24
  -7   2   3   10.57    1.04
   7   2  -3    8.75    0.95
  -7   2   3   10.11    1.07
   6  -2  -3    5.36    0.75
  -6  -2   3    5.81    0.55
   6  -2  -3    6.78    0.82
   6  -2  -3    5.14    0.71
   6  -2  -3    6.40    0.75
  -6  -2   3    6.31    0.74
   6   2  -3    7.03    0.71
  -6   2   3    6.76    0.82
  -6   2   3    6.17    0.82
   6   2  -3    5.33    0.68
  -6   2   3    6.60    0.76
  -6   2   3    5.48    0.69
  -5  -2   3    3.71    0.51
   5  -2  -3    3.72    0.57
   5  -2  -3    3.76    0.59
  -5  -2   3    2.99    0.47
   5  -2  -3    3.11    0.28
   5  -2  -3    2.63    0.50
   5  -2  -3    1.95    0.39
  -5  -2   3    1.92    0.35
  -5  -2   3    2.98    0.45
   5   2  -3    2.90    0.46
  -5   2   3    2.91    0.47
   5   2  -3    2.54    0.40
  -5   2   3    4.07    0.56
   5   2  -3    2.61    0.40
  -5   2   3    2.80    0.57
  -5   2   3    2.04    0.46
  -4  -2   3   55.83    2.39
  -4  -2   3   59.51    2.40
  -4  -2   3   53.60    2.29
  -4  -2   3   55.94    2.18
   4  -2  -3   54.89    2.42
   4  -2  -3   59.88    2.08
   4  -2  -3   57.30    2.56
   4  -2  -3   51.35    2.42
   4  -2  -3   56.98    2.51
  -4   2   3   56.06    2.54
  -4   2   3   55.76    2.37
   4   2  -3   57.12    2.25
   4   2  -3   56.50    2.27
  -4   2   3   57.36    2.52
   4   2  -3   54.22    2.27
  -4   2   3   56.51    2.48
  -3  -2   3  103.95    3.71
   3  -2  -3   97.92    3.88
   3  -2  -3   99.13    4.06
  -3  -2   3   98.05    3.70
  -3  -2   3   96.92    3.55
  -3  -2   3   96.56    3.81
   3  -2  -3   96.62    3.84
   3  -2  -3   90.52    3.98
  -3  -2   3   96.83    3.81
   3   2  -3   94.55    3.62
  -3   2   3   94.71    3.88
  -3   2   3   94.21    3.75
   3   2  -3  100.16    3.62
   3   2  -3  102.28    3.67
  -3   2   3   99.17    3.99
  -2  -2   3  204.69    7.79
  -2  -2   3  209.47    7.79
  -2  -2   3  206.04    7.18
   2  -2  -3  200.22    8.23
   2  -2  -3  196.22    8.01
  -2  -2   3  217.47    7.56
   2  -2  -3  208.25    7.72
   2  -2  -3  206.51    7.77
   2   2  -3  203.20    7.39
  -2   2   3  212.29    7.99
  -2   2   3  201.40    7.59
  -2   2   3  212.09    7.80
  -2   2   3  208.16    8.27
   2   2  -3  214.14    7.44
   1  -2  -3  539.39   20.34
   1  -2  -3  513.90   18.96
  -1  -2   3  528.30   18.94
   1  -2  -3  467.68   20.56
   1  -2  -3  550.62   19.72
  -1  -2   3  531.70   17.61
  -1  -2   3  466.15   18.83
   1  -2  -3  516.47   19.03
  -1  -2   3  474.46   19.47
  -1  -2   3  545.23   19.46
  -1   2   3  567.40   20.40
   1   2  -3  534.53   18.47
  -1   2   3  535.91   19.59
  -1   2   3  514.91   19.10
  -1   2   3  516.44   18.64
   1   2  -3  535.71   18.42
   0  -2  -3    1.72    0.50
   0  -2  -3    1.34    0.56
   0  -2  -3    2.44    0.45
   0  -2  -3    1.65    0.48
   0  -2   3    1.68    0.35
   0  -2   3    1.48    0.38
   0  -2   3    1.76    0.37
   0  -2  -3    1.56    0.28
   0  -2   3    1.42    0.33
   0   2  -3    1.95    0.43
   0   2   3    0.97    0.40
   0   2   3    1.67    0.40
   0   2   3    1.54    0.56
   0   2  -3    1.57    0.25
   0   2  -3    1.44    0.24
  -1  -2  -3  324.06   12.20
   1  -2   3  327.51   12.61
  -1  -2  -3  340.10   13.15
   1  -2   3  344.91   12.26
   1  -2   3  346.57   11.83
  -1  -2  -3  332.65   13.16
  -1  -2  -3  338.24   12.75
   1  -2   3  354.70   12.66
  -1  -2  -3  329.11   13.15
  -1   2  -3  323.59   12.09
   1   2   3  347.67   13.30
  -1   2  -3  339.92   12.16
   1   2   3  285.59   12.56
   1   2   3  316.40   12.32
   1   2   3  299.44   12.91
  -1   2  -3  343.18   11.96
  -2  -2  -3    0.13    0.52
  -2  -2  -3    1.25    0.64
   2  -2   3    0.83    0.32
  -2  -2  -3    1.01    0.33
   2  -2   3   -0.12    0.19
   2  -2   3    0.80    0.34
  -2  -2  -3    0.72    0.40
   2  -2   3    1.45    0.32
   2   2   3    1.48    0.58
   2   2   3    0.98    0.37
  -2   2  -3    1.40    0.41
  -2   2  -3    1.45    0.34
   2   2   3    1.07    0.63
   2   2   3    1.26    0.65
  -2   2  -3    1.09    0.34
  -2   2  -3    2.58    0.47
  -3  -2  -3  184.79    8.12
   3  -2   3  196.45    7.87
   3  -2   3  197.76    7.63
  -3  -2  -3  191.35    8.02
  -3  -2  -3  198.59    7.51
  -3  -2  -3  192.60    8.02
   3   2   3  200.36    8.39
  -3   2  -3  192.82    7.84
  -3   2  -3  196.28    7.51
   3   2   3  208.18    8.20
  -3   2  -3  200.27    7.60
   3   2   3  201.19    7.97
   3   2   3  200.89    7.87
  -4  -2  -3   63.79    2.86
   4  -2   3   65.32    3.09
  -4  -2  -3   63.62    3.28
  -4  -2  -3   62.40    2.93
  -4  -2  -3   62.33    3.28
   4  -2   3   63.79    2.97
   4   2   3   67.10    3.55
  -4   2  -3   60.46    2.93
  -4   2  -3   61.32    2.89
   4   2   3   61.52    3.30
  -4   2  -3   66.68    3.06
  -5  -2  -3   11.28    1.39
   5  -2   3   12.60    1.34
   5  -2   3   14.95    1.45
  -5  -2  -3   17.78    1.76
  -5  -2  -3   14.39    1.12
  -5   2  -3   15.07    1.37
   5   2   3   13.66    1.64
   5   2   3   15.93    1.53
  -5   2  -3   18.52    1.53
   5   2   3   14.65    1.72
  -6  -2  -3    4.74    0.69
  -6  -2  -3    5.71    1.13
   6  -2   3    3.31    0.82
  -6  -2  -3    3.00    1.00
  -6  -2  -3    4.79    0.75
   6  -2   3    3.48    0.95
  -6   2  -3    4.19    0.86
  -6   2  -3    6.12    1.06
   6   2   3    4.68    0.96
   6   2   3    2.23    0.99
  -7  -2  -3    2.31    0.95
  -7  -2  -3    1.93    1.01
  -7  -2  -3    2.48    0.66
   7  -2   3    3.22    1.00
   7  -2   3    1.57    0.79
  -7   2  -3    2.07    0.94
   7   2   3    2.42    1.07
  -7   2  -3    3.38    0.90
   7   2   3    2.91    0.96
  -8  -2  -3    3.33    1.17
  -8  -2  -3    3.70    0.81
   8  -2   3    3.14    1.02
   8  -2   3    3.61    1.17
  -8  -2  -3    2.55    1.23
   8   2   3    0.14    1.00
  -8   2  -3    2.94    1.01
  -9  -2  -3    8.35    1.14
  -9  -2  -3    8.92    1.87
  -9  -2  -3    7.13    1.68
   9  -2   3    5.59    1.42
 -10  -3   3    1.78    0.88
  10  -3  -3    1.50    0.85
 -10  -3   3    1.90    0.78
 -10   3   3    1.08    0.82
  10   3  -3    1.91    0.86
   9  -3  -3   43.20    2.54
  -9  -3   3   36.00    2.42
  -9  -3   3   41.69    2.37
   9  -3  -3   39.94    2.61
  -9   3   3   36.67    2.45
   9   3  -3   37.03    2.31
   8  -3  -3   26.10    1.85
  -8  -3   3   24.37    1.69
  -8  -3   3   27.12    1.83
   8  -3  -3   28.85    1.99
  -8   3   3   27.52    1.88
  -8   3   3   28.44    1.80
   8   3  -3   27.25    1.77
   7  -3  -3   13.48    1.36
   7  -3  -3   15.89    1.14
  -7  -3   3   13.24    1.22
  -7  -3   3   13.70    1.20
  -7  -3   3   15.28    0.94
   7  -3  -3   16.51    1.50
   7   3  -3   11.99    1.14
  -7   3   3   11.81    1.18
  -7   3   3   18.88    1.57
   6  -3  -3  232.23    9.30
  -6  -3   3  229.62    8.11
   6  -3  -3  237.82    9.01
  -6  -3   3  227.14    8.79
   6  -3  -3  236.02    9.42
  -6  -3   3  228.28    9.10
  -6   3   3  237.11    9.23
  -6   3   3  231.32    8.99
  -6   3   3  232.94    8.79
   6   3  -3  222.64    8.67
   5  -3  -3    0.11    0.20
   5  -3  -3    0.25    0.36
   5  -3  -3   -0.02    0.34
   5  -3  -3    0.05    0.25
  -5  -3   3    0.25    0.28
  -5  -3   3    0.18    0.25
  -5  -3   3   -0.03    0.25
   5  -3  -3    0.19    0.35
   5   3  -3    0.12    0.24
   5   3  -3    0.10    0.28
  -5   3   3    0.37    0.32
  -5   3   3    0.54    0.36
  -5   3   3    0.50    0.36
   4  -3  -3   93.32    3.89
   4  -3  -3   96.24    3.44
  -4  -3   3   90.35    3.77
   4  -3  -3  100.99    3.87
  -4  -3   3   95.05    3.65
  -4  -3   3   99.33    3.79
   4  -3  -3   93.58    4.02
  -4  -3   3   93.22    3.55
   4  -3  -3   93.96    3.97
  -4  -3   3   97.75    3.68
  -4   3   3   89.28    3.75
  -4   3   3   96.75    3.98
  -4   3   3   93.33    4.06
   4   3  -3   91.83    3.61
  -4   3   3   93.86    3.90
   4   3  -3   92.96    3.57
   3  -3  -3   37.08    1.77
  -3  -3   3   34.68    1.44
   3  -3  -3   36.39    1.73
   3  -3  -3   33.78    1.49
  -3  -3   3   35.27    1.50
  -3  -3   3   36.37    1.60
   3  -3  -3   35.44    1.64
   3  -3  -3   33.43    1.75
  -3  -3   3   35.45    1.49
  -3  -3   3   36.23    1.45
  -3   3   3   37.31    1.73
   3   3  -3   35.98    1.40
  -3   3   3   36.31    1.64
  -3   3   3   34.67    1.73
  -3   3   3   34.20    1.71
   3   3  -3   35.21    1.43
   2  -3  -3   95.02    3.95
  -2  -3   3   94.46    3.54
  -2  -3   3   97.31    3.47
  -2  -3   3   97.34    3.46
   2  -3  -3   91.09    3.79
   2  -3  -3   94.64    3.87
  -2  -3   3   92.55    3.58
   2  -3  -3   91.23    3.48
   2  -3  -3   97.86    3.98
  -2  -3   3   94.74    3.58
   2  -3  -3   87.24    4.08
  -2   3   3   98.78    3.88
  -2   3   3   96.34    3.70
  -2   3   3   93.22    3.83
   1  -3  -3   37.46    1.72
   1  -3  -3   37.37    1.62
  -1  -3   3   37.96    1.41
   1  -3  -3   35.72    1.85
  -1  -3   3   33.64    1.53
  -1  -3   3   38.34    1.41
   1  -3  -3   36.76    1.60
  -1  -3   3   36.08    1.61
  -1  -3   3   33.79    1.54
   1  -3  -3   35.32    1.74
  -1   3   3   35.84    1.90
  -1   3   3   36.15    1.63
  -1   3   3   32.00    1.83
  -1   3   3   37.06    1.72
   0  -3   3    7.28    0.47
   0  -3   3    7.31    0.54
   0  -3  -3    7.82    0.98
   0  -3  -3    7.17    0.48
   0  -3   3    7.42    0.53
   0  -3  -3    6.83    0.54
   0  -3   3    7.53    0.69
   0  -3   3    7.68    0.53
   0  -3  -3   10.03    1.03
   0   3   3    8.02    0.78
   0   3  -3    6.88    0.62
   0   3  -3    7.21    0.41
   0   3   3    7.94    1.06
   0   3   3    6.90    0.93
   0   3   3    7.95    0.72
  -1  -3  -3    1.86    0.73
  -1  -3  -3    2.33    0.32
  -1  -3  -3    2.35    0.74
   1  -3   3    2.57    0.36
   1  -3   3    2.39    0.45
  -1  -3  -3    2.66    0.35
   1  -3   3    3.03    0.41
   1  -3   3    2.06    0.38
   1  -3   3    2.45    0.37
   1   3   3    2.74    0.60
  -1   3  -3    2.60    0.44
  -1   3  -3    2.66    0.32
   1   3   3    2.48    0.59
   1   3   3    2.85    0.72
  -1   3  -3    2.04    0.32
  -2  -3  -3    2.70    0.39
  -2  -3  -3    2.65    0.37
  -2  -3  -3    2.39    0.73
  -2  -3  -3    2.40    0.85
   2  -3   3    2.59    0.45
  -2  -3  -3    2.29    0.46
   2  -3   3    2.93    0.46
   2   3   3    2.29    0.77
   2   3   3    1.46    0.56
  -2   3  -3    2.71    0.46
   2   3   3    4.07    0.83
  -2   3  -3    2.93    0.45
  -2   3  -3    2.99    0.43
  -3  -3  -3   26.93    2.02
   3  -3   3   25.13    1.52
  -3  -3  -3   28.15    1.49
  -3  -3  -3   27.32    1.53
  -3  -3  -3   25.52    1.94
  -3  -3  -3   25.69    1.37
  -3  -3  -3   26.52    1.33
   3  -3   3   25.64    1.47
   3   3   3   26.47    1.95
  -3   3  -3   26.44    1.42
   3   3   3   28.78    1.76
   3   3   3   28.74    2.01
  -3   3  -3   25.59    1.46
   4  -3   3   95.63    4.24
   4  -3   3   94.49    4.10
  -4  -3  -3   90.39    4.10
  -4  -3  -3   89.02    4.60
  -4  -3  -3   95.75    4.03
  -4  -3  -3   99.91    3.81
  -4  -3  -3   90.14    4.50
  -4   3  -3   95.50    4.03
  -4   3  -3   98.95    4.06
   4   3   3  100.36    4.61
  -5  -3  -3    8.61    1.37
  -5  -3  -3    6.36    0.79
  -5  -3  -3    6.86    0.84
   5  -3   3    6.62    1.01
  -5  -3  -3    6.85    0.72
   5  -3   3    7.29    0.96
  -5  -3  -3    4.09    1.03
   5   3   3    5.24    1.26
  -5   3  -3    7.38    1.00
   5   3   3    7.53    1.10
   6  -3   3   12.56    1.41
  -6  -3  -3   13.71    1.17
   6  -3   3   17.94    1.78
  -6  -3  -3   17.87    1.16
  -6  -3  -3   18.46    1.98
  -6  -3  -3   16.36    1.84
  -6  -3  -3   18.11    1.38
   6   3   3   18.80    2.11
  -6   3  -3   15.14    1.55
   7  -3   3   -0.78    0.68
  -7  -3  -3    2.24    1.13
   7  -3   3    0.76    0.71
  -7  -3  -3    0.92    0.42
  -7  -3  -3    0.83    0.47
  -7  -3  -3   -0.68    0.78
  -7   3  -3    0.27    0.69
   7   3   3   -0.53    0.86
  -8  -3  -3   31.82    2.98
   8  -3   3   33.11    2.53
   8  -3   3   30.49    2.69
  -8  -3  -3   31.22    1.60
  -8  -3  -3   29.05    2.95
  -8  -3  -3   23.96    1.55
   8   3   3   31.80    3.09
  -8   3  -3   32.06    2.39
  10  -4  -3    1.91    0.87
  10  -4  -3    2.00    0.69
 -10  -4   3    1.28    0.72
 -10  -4   3    3.58    1.07
  10  -4  -3    2.24    1.07
  10   4  -3    1.94    0.93
   9  -4  -3    2.58    0.66
  -9  -4   3    2.38    0.76
   9  -4  -3    1.71    0.94
   9  -4  -3    2.73    0.86
  -9  -4   3    1.60    0.81
  -9   4   3    3.05    0.88
   9   4  -3    3.61    0.90
  -8  -4   3    3.16    0.70
   8  -4  -3    4.19    0.89
   8  -4  -3    3.11    0.63
  -8  -4   3    3.45    0.84
   8  -4  -3    4.73    1.01
  -8   4   3    4.54    0.92
   8   4  -3    3.04    0.76
  -7  -4   3    0.31    0.42
   7  -4  -3    0.24    0.37
  -7  -4   3   -0.32    0.34
   7  -4  -3   -0.45    0.43
  -7  -4   3    0.66    0.39
   7  -4  -3   -0.19    0.49
   7   4  -3    0.29    0.43
  -7   4   3    0.00    0.46
  -7   4   3    0.00    0.47
  -6  -4   3    6.16    0.73
  -6  -4   3    5.16    0.69
   6  -4  -3    5.36    0.84
   6  -4  -3    4.62    0.78
   6  -4  -3    5.52    0.65
  -6  -4   3    5.26    0.66
  -6   4   3    5.71    0.81
  -6   4   3    6.04    0.87
   6   4  -3    4.42    0.65
  -5  -4   3    4.32    0.61
  -5  -4   3    4.12    0.55
   5  -4  -3    5.64    0.79
   5  -4  -3    4.62    0.52
   5  -4  -3    4.28    0.70
   5  -4  -3    4.92    0.54
  -5  -4   3    3.88    0.50
  -5   4   3    3.93    0.62
   5   4  -3    3.57    0.52
  -5   4   3    4.08    0.66
   4  -4  -3  110.70    4.66
  -4  -4   3  109.02    4.50
   4  -4  -3  112.61    4.18
  -4  -4   3  114.82    4.32
   4  -4  -3  113.12    4.82
  -4  -4   3  116.48    4.48
   4  -4  -3  113.67    4.65
  -4  -4   3  115.05    4.32
  -4   4   3  115.47    4.67
   4   4  -3  116.03    4.32
  -4   4   3  116.48    4.85
  -4   4   3  107.48    4.50
   4   4  -3  119.29    4.26
  -3  -4   3   14.88    0.66
   3  -4  -3   14.23    0.73
  -3  -4   3   14.85    0.73
   3  -4  -3   14.53    1.06
   3  -4  -3   12.87    1.01
  -3  -4   3   14.01    0.96
   3  -4  -3   14.50    0.90
  -3  -4   3   15.06    0.75
  -3  -4   3   14.37    0.70
   3  -4  -3   14.78    0.82
  -3   4   3   14.66    0.99
   3   4  -3   15.63    0.66
  -3   4   3   14.02    0.94
  -3   4   3   13.26    1.03
   3   4  -3   15.03    0.73
   2  -4  -3   25.86    1.30
  -2  -4   3   23.97    1.31
   2  -4  -3   24.50    1.65
   2  -4  -3   25.59    1.44
   2  -4  -3   25.37    1.42
  -2   4   3   27.83    1.60
  -2   4   3   25.55    1.48
  -2   4   3   25.14    1.32
  -2   4   3   25.49    1.35
   1  -4  -3  378.62   13.10
   1  -4  -3  371.44   13.96
   1  -4  -3  383.18   14.63
  -1  -4   3  374.52   13.11
   1  -4  -3  376.21   14.17
  -1   4   3  391.42   14.45
  -1   4   3  375.92   13.80
  -1   4   3  383.39   14.41
  -1   4   3  388.28   14.16
   0  -4  -3   39.87    1.86
   0  -4   3   38.43    1.69
   0  -4   3   40.31    1.65
   0  -4   3   38.91    1.65
   0  -4   3   40.14    1.59
   0  -4  -3   44.91    1.92
   0  -4  -3   41.47    2.25
   0  -4  -3   39.20    2.20
   0  -4   3   40.51    1.84
   0   4   3   39.37    1.89
   0   4   3   40.48    2.36
   0   4  -3   41.03    1.56
   0   4  -3   40.06    1.66
   0   4   3   39.75    1.91
   0   4   3   39.75    2.31
  -1  -4  -3  124.53    4.51
  -1  -4  -3  118.79    5.32
  -1  -4  -3  106.81    5.32
   1  -4   3  120.52    4.64
   1  -4   3  114.91    4.47
   1  -4   3  113.67    4.41
   1  -4   3  114.31    4.65
   1   4   3  112.81    5.06
   1   4   3  113.13    4.78
  -1   4  -3  119.69    4.46
  -1   4  -3  121.08    4.40
   1   4   3  126.77    5.37
   1   4   3  120.51    4.90
  -2  -4  -3   33.93    2.31
   2  -4   3   26.45    1.37
  -2  -4  -3   26.64    2.00
   2  -4   3   28.17    1.46
  -2  -4  -3   27.82    1.52
  -2   4  -3   26.57    1.39
   2   4   3   24.99    1.75
  -2   4  -3   29.85    1.41
   2   4   3   24.26    1.88
   3  -4   3  168.26    6.72
  -3  -4  -3  168.04    7.50
   3  -4   3  164.93    6.48
  -3  -4  -3  155.70    7.06
  -3  -4  -3  166.51    6.19
   3   4   3  176.07    7.12
  -3   4  -3  165.25    6.40
   3   4   3  164.96    6.80
  -4  -4  -3    3.83    1.03
   4  -4   3    4.11    0.69
  -4  -4  -3    4.99    0.75
  -4  -4  -3    4.97    1.26
   4  -4   3    5.02    0.78
   4   4   3    5.13    1.16
  -4   4  -3    5.12    0.76
  -5  -4  -3    2.37    1.01
   5  -4   3    1.90    0.62
  -5  -4  -3    3.56    1.07
  -5  -4  -3    2.05    0.61
   5  -4   3    1.81    0.64
   5   4   3    4.66    1.24
  -5   4  -3    1.03    0.60
   6  -4   3   17.95    1.77
  -6  -4  -3   22.60    2.45
   6  -4   3   25.09    1.83
  -6  -4  -3   21.95    2.27
  -6  -4  -3   20.87    1.50
   6   4   3   22.68    2.42
  -6   4  -3   23.97    1.78
  -7  -4  -3    1.66    1.15
   7  -4   3   -0.80    0.69
   7  -4   3    0.75    0.78
  -7  -4  -3   -0.25    0.82
   7   4   3   -1.24    0.87
  -7   4  -3   -0.27    0.66
   8  -4   3   -0.20    0.95
  -8  -4  -3    1.15    1.12
  -8  -4  -3    1.64    1.33
   8  -4   3    0.30    0.85
   8   4   3   -0.04    1.12
  -8   4  -3    1.19    0.95
  -9  -5   3   19.34    1.95
   9  -5  -3   23.04    2.10
  -9  -5   3   18.56    1.62
   9  -5  -3   23.49    2.25
  -9   5   3   21.06    1.93
   9   5  -3   20.56    1.85
   8  -5  -3    9.70    1.40
   8  -5  -3   13.42    1.57
  -8  -5   3   11.14    1.34
  -8  -5   3    9.41    1.07
   8   5  -3   10.67    1.20
  -8   5   3   10.62    1.31
   7  -5  -3    7.32    1.12
  -7  -5   3    7.97    0.89
  -7  -5   3   10.70    1.08
  -7  -5   3    8.08    1.05
   7  -5  -3    8.27    1.15
   7   5  -3    7.50    0.93
  -7   5   3   10.67    1.22
  -6  -5   3  143.34    5.46
   6  -5  -3  141.93    6.17
  -6  -5   3  143.21    5.97
   6  -5  -3  141.63    5.98
  -6  -5   3  144.60    5.60
  -6   5   3  147.36    5.85
   6   5  -3  139.28    5.61
  -5  -5   3    0.10    0.34
   5  -5  -3   -0.35    0.40
   5  -5  -3    0.50    0.34
  -5  -5   3    0.18    0.24
  -5  -5   3    0.29    0.41
   5  -5  -3    0.28    0.48
  -5   5   3   -0.08    0.39
   5   5  -3   -0.17    0.31
  -4  -5   3   34.95    1.41
  -4  -5   3   33.47    1.48
   4  -5  -3   33.17    1.91
   4  -5  -3   32.25    1.85
   4  -5  -3   34.62    1.63
  -4  -5   3   32.53    1.67
  -4  -5   3   35.48    1.77
  -4   5   3   31.10    1.72
   4   5  -3   32.78    1.50
   4   5  -3   32.67    1.52
  -3  -5   3   11.61    0.82
   3  -5  -3   14.08    1.19
   3  -5  -3   12.58    1.03
  -3  -5   3   13.26    0.62
  -3  -5   3   14.80    1.06
   3  -5  -3   13.85    1.21
  -3   5   3   14.40    0.99
   3   5  -3   14.08    0.79
   3   5  -3   13.22    0.62
   2  -5  -3   67.16    3.10
   2  -5  -3   67.47    3.05
  -2  -5   3   70.01    2.88
   2  -5  -3   66.69    2.82
  -2   5   3   68.81    2.93
   1  -5  -3   16.02    1.25
   1  -5  -3   17.69    1.14
  -1  -5   3   18.52    1.19
   1  -5  -3   18.80    1.33
  -1   5   3   20.03    1.17
   0  -5  -3    1.13    0.63
   0  -5  -3    0.42    0.41
   0  -5   3    0.78    0.18
   0  -5  -3    1.16    0.54
   0  -5   3    0.81    0.42
   0  -5   3    0.84    0.20
   0  -5   3    1.00    0.23
   0   5  -3    0.77    0.19
   0   5  -3    1.06    0.23
   0   5   3    0.31    0.37
  -1  -5  -3    2.23    0.79
  -1  -5  -3    0.76    0.71
   1  -5   3    1.07    0.46
   1  -5   3    1.32    0.29
  -1  -5  -3    2.49    0.62
   1  -5   3    1.36    0.31
   1  -5   3    1.43    0.30
  -1   5  -3    1.30    0.30
  -1   5  -3    1.38    0.33
   1   5   3    2.43    0.60
  -2  -5  -3    0.27    0.67
   2  -5   3    0.46    0.28
  -2  -5  -3    0.04    0.75
   2  -5   3   -0.05    0.28
   2  -5   3   -0.05    0.37
  -2  -5  -3    0.05    0.45
   2   5   3    0.40    0.62
  -2   5  -3   -0.04    0.27
  -3  -5  -3   11.05    1.59
   3  -5   3   12.35    1.07
  -3  -5  -3   11.52    1.54
   3  -5   3   12.28    0.95
  -3  -5  -3   11.04    1.12
   3   5   3    9.60    1.49
  -3   5  -3   11.46    1.01
  -4  -5  -3   48.61    2.42
  -4  -5  -3   47.37    2.96
   4  -5   3   48.52    2.51
  -4  -5  -3   45.98    3.34
   4  -5   3   46.16    2.38
   4   5   3   56.32    3.21
  -4   5  -3   45.80    2.38
  -5  -5  -3    4.82    0.84
  -5  -5  -3    4.58    1.39
   5  -5   3    2.73    0.77
   5  -5   3    4.42    0.83
  -5  -5  -3    3.13    0.99
   5   5   3    4.51    1.27
  -5   5  -3    4.01    0.82
  -6  -5  -3    8.17    1.45
  -6  -5  -3    8.14    1.71
   6  -5   3   10.07    1.39
   6  -5   3   10.23    1.29
  -6  -5  -3   11.57    1.32
   6   5   3   12.79    1.94
  -6   5  -3    9.31    1.26
   7  -5   3    0.25    0.81
  -7  -5  -3    1.08    1.23
  -7  -5  -3    0.36    1.01
   7  -5   3    0.54    0.74
  -7   5  -3   -0.55    0.67
   7   5   3   -0.12    1.07
   8  -6  -3    0.84    0.79
  -8  -6   3    1.81    0.57
   8  -6  -3    1.35    0.84
  -8  -6   3    1.48    0.89
   8   6  -3    0.87    0.64
  -8   6   3    0.93    0.73
  -7  -6   3    6.74    1.14
   7  -6  -3    6.58    1.07
  -7  -6   3    5.99    0.75
   7  -6  -3    6.97    1.22
  -7  -6   3    7.59    1.04
   7   6  -3    6.39    0.88
  -7   6   3    6.44    1.05
   6  -6  -3    1.36    0.64
  -6  -6   3    1.11    0.66
  -6  -6   3    2.30    0.45
   6  -6  -3    1.60    0.66
  -6  -6   3    2.26    0.69
  -6   6   3    2.11    0.70
   6   6  -3    2.08    0.55
   5  -6  -3    1.12    0.59
   5  -6  -3    0.77    0.53
   5  -6  -3    1.00    0.45
  -5  -6   3    0.19    0.57
  -5  -6   3    0.50    0.26
  -5  -6   3    0.94    0.56
   5   6  -3   -0.06    0.35
  -5   6   3    0.49    0.46
   4  -6  -3   14.24    1.18
  -4  -6   3   13.76    1.28
   4  -6  -3   12.89    1.25
  -4  -6   3   13.11    1.01
   4  -6  -3   11.54    1.21
  -4   6   3   13.10    1.18
   4   6  -3   14.49    0.90
   3  -6  -3   24.64    1.44
   3  -6  -3   24.73    1.58
  -3  -6   3   23.17    1.50
   3  -6  -3   24.23    1.56
   3   6  -3   24.04    1.06
  -3   6   3   23.83    1.46
   3   6  -3   20.96    1.20
   2  -6  -3   46.58    2.43
   2  -6  -3   50.43    2.50
  -2  -6   3   46.82    2.32
   2  -6  -3   49.88    2.31
  -2   6   3   46.70    2.28
   1  -6  -3  109.02    4.91
  -1  -6   3  111.47    4.55
   1  -6  -3  114.90    5.01
   1  -6  -3  117.61    4.60
  -1   6   3  113.01    4.67
   1   6  -3  116.15    4.17
   1   6  -3  119.77    4.18
   0  -6   3    0.13    0.19
   0  -6   3    0.48    0.20
   0  -6  -3   -0.45    0.62
   0  -6   3    0.33    0.45
   0  -6  -3    1.21    0.53
   0  -6  -3   -0.10    0.43
   0   6  -3    0.74    0.23
   0   6   3    0.77    0.44
  -1  -6  -3   78.98    4.01
  -1  -6  -3   85.14    4.25
   1  -6   3   79.93    3.34
   1  -6   3   82.94    3.19
  -1  -6  -3   82.89    3.54
   1  -6   3   79.22    3.44
  -1   6  -3   81.89    3.20
   1   6   3   78.00    3.68
   2  -6   3    0.04    0.29
  -2  -6  -3    0.86    0.50
   2  -6   3    0.18    0.31
  -2  -6  -3    0.29    0.68
   2  -6   3    0.38    0.48
  -2  -6  -3   -1.20    0.60
  -2   6  -3    0.03    0.31
   2   6   3    0.52    0.73
  -3  -6  -3   48.64    3.07
   3  -6   3   51.50    2.41
  -3  -6  -3   56.22    3.49
  -3  -6  -3   51.63    2.64
   3  -6   3   50.37    2.51
  -3   6  -3   49.28    2.39
   3   6   3   57.70    3.35
  -4  -6  -3   19.05    2.35
  -4  -6  -3   19.14    1.68
  -4  -6  -3   17.54    1.97
   4  -6   3   16.53    1.30
   4  -6   3   16.46    1.44
  -4   6  -3   17.02    1.30
   4   6   3   18.54    2.15
  -5  -6  -3    8.25    1.77
   5  -6   3    6.07    1.04
  -5  -6  -3    7.65    1.35
  -5  -6  -3    6.88    1.14
   5  -6   3    7.84    1.08
  -5   6  -3    8.85    1.14
   5   6   3   10.99    1.78
   6  -6   3    1.66    0.85
  -6  -6  -3    1.36    1.28
  -6  -6  -3    1.85    0.78
  -6  -6  -3    1.19    0.92
   6  -6   3    0.32    0.67
   6   6   3    0.81    1.09
  -6   6  -3    0.64    0.69
   7  -7  -3    4.91    1.11
  -7  -7   3    0.20    0.84
   7  -7  -3    2.47    0.89
  -7  -7   3    2.77    0.84
   7   7  -3    2.39    0.69
  -7   7   3    2.49    0.82
  -6  -7   3   44.60    2.94
   6  -7  -3   52.55    2.94
   6  -7  -3   54.36    3.04
  -6  -7   3   56.42    2.80
  -6   7   3   57.40    2.90
   6   7  -3   52.05    2.51
  -5  -7   3   -0.04    0.57
   5  -7  -3   -0.05    0.46
  -5  -7   3   -0.32    0.36
   5  -7  -3   -0.49    0.50
   5  -7  -3   -0.02    0.53
   5   7  -3   -0.21    0.38
  -5   7   3   -0.22    0.52
   4  -7  -3   21.27    1.48
   4  -7  -3   20.11    1.58
  -4  -7   3   22.02    1.78
   4  -7  -3   21.34    1.62
   4   7  -3   20.94    1.19
  -4   7   3   19.69    1.50
   3  -7  -3    5.02    0.93
  -3  -7   3    3.65    0.82
   3  -7  -3    4.52    0.84
   3  -7  -3    5.06    0.83
   3   7  -3    5.29    0.66
  -3   7   3    5.19    0.83
   2  -7  -3   22.07    1.54
  -2  -7   3   21.67    1.58
   2  -7  -3   21.27    1.69
   2  -7  -3   21.59    1.53
  -2   7   3   22.48    1.48
   2   7  -3   23.20    1.08
   1  -7  -3    5.33    0.90
   1  -7  -3    5.27    0.83
   1  -7  -3    5.99    1.15
  -1  -7   3    4.26    0.78
   1   7  -3    6.98    0.46
  -1   7   3    6.80    0.88
   0  -7  -3    3.10    0.75
   0  -7  -3    2.81    0.73
   0  -7  -3    2.58    1.02
   0  -7   3    2.84    0.70
   0   7   3    2.83    0.70
   0   7  -3    2.54    0.37
  -1  -7  -3    1.09    0.86
  -1  -7  -3    0.18    0.56
  -1  -7  -3    1.18    0.62
   1  -7   3    0.33    0.29
   1  -7   3    0.30    0.55
  -1   7  -3    0.24    0.31
   1   7   3   -0.28    0.58
   2  -7   3    0.28    0.38
  -2  -7  -3    0.14    0.70
  -2  -7  -3    0.48    0.59
   2  -7   3    0.55    0.36
   2  -7   3    0.74    0.61
  -2  -7  -3   -0.01    0.76
   2   7   3    1.56    0.92
  -2   7  -3    0.31    0.37
  -3  -7  -3    3.98    0.92
  -3  -7  -3    3.41    1.15
  -3  -7  -3    4.24    1.13
   3  -7   3    5.40    0.78
   3  -7   3    4.65    0.69
  -3   7  -3    5.65    0.77
   3   7   3    4.63    1.27
  -4  -7  -3   35.21    2.19
   4  -7   3   30.90    1.94
  -4  -7  -3   29.17    2.93
   4  -7   3   28.35    1.79
  -4  -7  -3   27.40    2.49
  -4   7  -3   28.72    1.82
   4   7   3   28.32    2.77
  -5  -7  -3    2.12    1.34
  -5  -7  -3    1.85    0.98
   5  -7   3    1.52    0.73
   5  -7   3    0.63    0.61
  -5  -7  -3    0.37    0.79
   5   7   3    2.08    1.23
  -5   7  -3    2.30    0.70
   5  -8  -3    3.42    0.90
  -5  -8   3    1.23    0.80
   5  -8  -3    3.93    0.90
  -5   8   3    1.91    0.74
   5   8  -3    2.22    0.55
   4  -8  -3   23.65    1.98
  -4  -8   3   22.48    1.96
   4  -8  -3   23.14    1.82
   4  -8  -3   21.12    1.72
  -4   8   3   23.17    1.69
   4   8  -3   21.31    1.24
   3  -8  -3    0.78    0.62
   3  -8  -3    1.22    0.62
  -3  -8   3    1.01    0.71
   3  -8  -3    0.29    0.66
   3   8  -3    1.03    0.44
  -3   8   3    0.65    0.57
   2  -8  -3    3.20    0.80
   2  -8  -3    4.67    1.07
  -2  -8   3    2.64    0.81
   2  -8  -3    3.59    0.77
  -2   8   3    3.52    0.76
   2   8  -3    2.70    0.57
   1  -8  -3   81.61    3.77
   1  -8  -3   75.81    4.32
   1  -8  -3   80.60    3.72
  -1  -8   3   81.39    3.73
  -1   8   3   81.19    3.73
   1   8  -3   77.62    3.09
   0  -8   3    6.78    1.06
   0  -8  -3    7.24    1.49
   0  -8  -3    7.89    1.03
   0  -8  -3   10.00    1.29
   0   8  -3    7.47    0.65
   0   8   3    8.37    1.22
   1  -8   3   13.23    0.84
  -1  -8  -3   11.36    1.37
   1  -8   3   12.36    1.37
  -1  -8  -3   11.07    1.60
  -1  -8  -3    9.42    1.33
   1   8   3    9.99    1.48
  -1   8  -3   12.05    0.89
   2  -8   3    5.85    1.09
  -2  -8  -3    4.67    1.04
   2  -8   3    4.27    0.64
  -2  -8  -3    4.01    1.11
  -2  -8  -3    4.52    1.07
   2   8   3    2.42    1.19
  -2   8  -3    3.59    0.61
   3  -8   3   46.79    2.37
  -3  -8  -3   48.70    2.81
  -3  -8  -3   42.08    2.96
  -3  -8  -3   44.53    2.87
   3   8   3   48.42    3.27
  -3   8  -3   38.54    2.19
   2  -9  -3   17.48    1.71
  -2  -9   3   15.15    1.65
   2  -9  -3   17.02    1.52
   2  -9  -3   17.62    2.16
   2   9  -3   16.98    1.33
  -1  -9   3    0.89    0.77
   1  -9  -3    1.43    1.14
   1  -9  -3    2.77    0.96
   1  -9  -3    2.25    0.69
   1   9  -3    2.47    0.51
  -1   9   3    3.70    1.00
   0  -9  -3    1.29    0.95
   0  -9   3    0.38    0.72
   0  -9  -3    1.50    0.81
   0  -9  -3    0.21    0.57
   0   9  -3    0.05    0.33
 -11   0   4   45.49    3.09
 -11   0   4   45.53    2.46
 -11   0   4   46.73    2.97
  10   0  -4    5.20    1.07
 -10   0   4    6.77    1.24
 -10   0   4    4.88    1.06
 -10   0   4    4.78    0.76
  -9   0   4    6.07    0.98
   9   0  -4    7.95    1.05
   9   0  -4    6.77    1.07
  -9   0   4    5.61    0.79
  -9   0   4    6.36    1.04
   8   0  -4  196.32    7.76
  -8   0   4  196.84    7.90
   8   0  -4  206.77    7.87
  -8   0   4  198.18    8.10
  -8   0   4  185.67    8.07
  -7   0   4   10.24    1.05
  -7   0   4   10.62    0.85
   7   0  -4   11.64    1.15
   7   0  -4   11.67    1.13
  -7   0   4   11.75    1.10
   7   0  -4   11.81    1.12
  -6   0   4   13.21    1.05
   6   0  -4   13.88    1.03
  -6   0   4   13.16    1.02
   6   0  -4   12.21    0.97
   6   0  -4   13.52    1.00
  -6   0   4   12.32    0.88
  -6   0   4   15.51    0.95
  -5   0   4   32.94    1.63
  -5   0   4   31.69    1.57
   5   0  -4   34.10    1.67
   5   0  -4   31.59    1.59
   5   0  -4   30.46    1.57
  -5   0   4   33.73    1.69
  -5   0   4   33.06    1.53
   4   0  -4  212.87    7.98
  -4   0   4  214.65    8.12
  -4   0   4  217.33    8.37
   4   0  -4  216.23    8.10
   4   0  -4  218.29    8.37
  -4   0   4  222.04    7.93
  -4   0   4  210.45    8.59
   3   0  -4    5.03    0.51
   3   0  -4    4.57    0.50
  -3   0   4    5.49    0.51
  -3   0   4    4.77    0.54
   3   0  -4    4.26    0.50
   3   0  -4    6.15    0.58
  -3   0   4    4.14    0.49
   2   0  -4   92.34    3.52
   2   0  -4   92.19    3.70
  -2   0   4   86.70    3.58
  -2   0   4   91.58    3.71
   2   0  -4   92.37    3.52
   2   0  -4   89.45    3.57
  -2   0   4   90.26    3.50
  -1   0   4    0.24    0.33
   1   0  -4    0.59    0.38
   1   0  -4    0.24    0.34
   1   0  -4    1.09    0.39
  -1   0   4    0.24    0.32
   1   0  -4    0.41    0.35
  -1   0   4    0.68    0.39
   0   0  -4   37.77    2.09
   0   0   4   39.76    1.93
   0   0  -4   36.30    1.97
   0   0   4   36.05    2.08
   0   0  -4   38.88    2.06
   0   0   4   37.29    2.06
  -1   0  -4  121.18    5.19
  -1   0  -4  133.32    5.62
  -1   0  -4  123.97    5.33
   1   0   4  125.16    5.38
  -1   0  -4  129.15    5.55
   1   0   4  133.20    5.63
   1   0   4  133.10    5.21
   2   0   4   86.41    4.06
  -2   0  -4  100.62    4.39
  -2   0  -4   93.24    4.09
  -2   0  -4   94.55    4.25
   2   0   4  101.17    4.46
   2   0   4   96.57    4.26
  -2   0  -4   97.54    4.34
  -3   0  -4   10.98    1.20
   3   0   4   10.17    1.19
   3   0   4    9.96    1.17
  -3   0  -4   11.29    1.19
  -3   0  -4   12.12    1.36
   3   0   4   12.07    1.33
  -3   0  -4    9.67    1.12
   4   0   4  114.25    5.16
   4   0   4  113.78    5.31
   4   0   4  104.76    4.98
  -4   0  -4  118.31    5.22
  -4   0  -4  111.71    5.13
   4   0   4  126.74    5.21
  -4   0  -4  117.51    4.95
  -5   0  -4    6.60    1.01
  -5   0  -4    9.73    1.40
   5   0   4    5.98    1.10
  -5   0  -4    6.57    1.08
   5   0   4    8.79    1.34
   5   0   4    8.05    1.20
   6   0   4   76.69    4.27
   6   0   4   83.39    4.17
  -6   0  -4   79.48    4.19
  -6   0  -4   74.37    4.11
  -6   0  -4   80.77    3.89
   7   0   4    8.36    1.66
   7   0   4   11.45    1.69
  -7   0  -4    8.07    1.55
  -8   0  -4   22.01    2.63
   8   0   4   23.84    2.63
 -11  -1   4   -0.59    0.74
 -11  -1   4    0.34    0.76
  11   1  -4    0.56    0.78
 -11   1   4    0.22    0.78
 -10  -1   4   -0.08    0.60
 -10  -1   4   -1.26    0.63
  10  -1  -4   -0.11    0.63
  10   1  -4    0.60    0.66
 -10   1   4    0.16    0.69
 -10   1   4    0.10    0.69
  -9  -1   4    0.72    0.61
   9  -1  -4    0.85    0.59
  -9  -1   4    0.17    0.56
   9  -1  -4    0.52    0.59
  -9   1   4   -0.31    0.39
  -9   1   4    0.99    0.65
   8  -1  -4    1.21    0.57
  -8  -1   4    1.45    0.59
  -8  -1   4    2.30    0.39
   8  -1  -4    1.91    0.64
   8  -1  -4    1.15    0.57
  -8   1   4    1.54    0.53
  -8   1   4    1.50    0.58
   8   1  -4    2.18    0.60
  -8   1   4    2.42    0.70
   7  -1  -4    0.36    0.46
  -7  -1   4    0.31    0.42
  -7  -1   4    0.49    0.45
   7  -1  -4    0.43    0.45
   7  -1  -4    0.29    0.40
   7   1  -4    0.37    0.40
  -7   1   4   -0.12    0.35
  -7   1   4    0.09    0.42
  -7   1   4    0.85    0.42
  -7   1   4    0.41    0.46
   6  -1  -4  123.06    5.27
   6  -1  -4  127.52    5.05
  -6  -1   4  127.38    5.22
  -6  -1   4  124.21    5.05
   6  -1  -4  123.24    5.09
   6   1  -4  124.49    5.18
  -6   1   4  126.14    5.33
  -6   1   4  128.60    5.28
   6   1  -4  129.67    5.01
  -6   1   4  125.88    4.94
  -6   1   4  125.88    5.13
  -5  -1   4   12.18    0.84
  -5  -1   4   12.51    0.89
   5  -1  -4   12.38    0.90
   5  -1  -4   12.25    0.93
  -5  -1   4   12.65    0.76
   5  -1  -4   11.06    0.95
  -5   1   4   11.61    0.83
   5   1  -4   11.64    0.80
   5   1  -4   10.56    0.77
  -5   1   4   12.66    0.94
   5   1  -4   11.69    0.84
  -5   1   4   10.88    0.81
  -5   1   4   12.93    0.94
  -4  -1   4  111.92    4.34
   4  -1  -4  113.22    4.37
   4  -1  -4  113.64    4.58
   4  -1  -4  111.62    4.42
   4  -1  -4  112.18    4.67
  -4  -1   4  112.38    4.18
  -4  -1   4  114.14    4.48
  -4   1   4  109.47    4.64
   4   1  -4  113.19    4.32
  -4   1   4  111.63    4.30
   4   1  -4  108.59    4.44
  -4   1   4  113.62    4.45
  -4   1   4  110.46    4.56
   4   1  -4  104.73    4.25
   4   1  -4  113.58    4.25
  -3  -1   4  485.66   17.79
  -3  -1   4  478.00   17.24
   3  -1  -4  467.89   18.58
   3  -1  -4  474.33   17.06
  -3  -1   4  479.47   16.88
   3  -1  -4  473.18   17.33
   3  -1  -4  454.61   17.88
  -3  -1   4  467.31   17.78
  -3   1   4  481.05   17.35
   3   1  -4  469.03   17.74
  -3   1   4  475.84   17.00
  -3   1   4  475.84   18.58
   3   1  -4  478.35   16.93
   3   1  -4  478.75   17.22
  -3   1   4  464.59   17.87
   3   1  -4  473.25   16.92
  -2  -1   4   60.57    2.54
   2  -1  -4   61.87    2.69
  -2  -1   4   59.76    2.49
   2  -1  -4   68.78    2.77
  -2  -1   4   62.80    2.48
   2  -1  -4   59.84    2.56
   2  -1  -4   61.32    2.57
  -2  -1   4   61.02    2.56
  -2   1   4   60.38    2.59
   2   1  -4   57.95    2.39
  -2   1   4   60.32    2.48
  -2   1   4   58.99    2.63
   2   1  -4   59.39    2.47
   2   1  -4   62.85    2.47
   1  -1  -4  339.07   12.78
  -1  -1   4  288.84   11.60
   1  -1  -4  328.34   11.91
  -1  -1   4  299.62   12.30
   1  -1  -4  329.22   12.44
   1  -1  -4  334.07   11.97
  -1  -1   4  313.73   12.27
  -1  -1   4  317.02   11.95
   1   1  -4  328.18   12.00
   1   1  -4  323.47   11.78
  -1   1   4  303.71   11.66
  -1   1   4  330.31   12.35
   1   1  -4  326.92   11.61
  -1   1   4  325.88   12.04
   1   1  -4  321.65   12.16
   0  -1  -4    9.77    1.05
   0  -1   4    8.43    0.93
   0  -1   4    8.95    0.76
   0  -1   4    8.39    1.01
   0  -1  -4   12.03    1.27
   0  -1  -4    8.65    1.04
   0  -1  -4   10.14    1.07
   0   1  -4    8.44    0.89
   0   1  -4    9.79    0.96
   0   1   4    9.38    1.08
   0   1   4   10.96    1.20
   0   1  -4    7.95    0.83
   0   1  -4    9.31    0.94
   0   1   4   10.19    0.98
  -1  -1  -4  267.70   10.77
   1  -1   4  259.24   10.88
  -1  -1  -4  323.85   11.22
  -1  -1  -4  263.17   11.62
  -1  -1  -4  299.26   11.54
   1  -1   4  297.14   11.31
  -1   1  -4  281.27   11.27
   1   1   4  307.70   11.52
   1   1   4  319.95   10.94
  -1   1  -4  258.89   10.69
  -1   1  -4  296.88   10.69
   1   1   4  287.02   11.14
  -1   1  -4  273.56   10.84
   2  -1   4   43.73    2.18
  -2  -1  -4   44.08    2.55
  -2  -1  -4   49.51    2.41
   2  -1   4   43.93    2.36
   2  -1   4   46.84    2.43
  -2  -1  -4   44.86    2.59
  -2  -1  -4   46.17    2.41
  -2   1  -4   47.97    2.35
   2   1   4   45.10    2.69
   2   1   4   43.10    2.49
   2   1   4   52.12    2.56
  -2   1  -4   49.57    2.45
  -2   1  -4   46.37    2.35
   3  -1   4   31.86    1.80
  -3  -1  -4   32.86    2.11
  -3  -1  -4   32.84    1.89
  -3  -1  -4   29.13    2.07
   3  -1   4   29.84    1.93
  -3  -1  -4   34.25    1.93
   3   1   4   34.04    1.90
   3   1   4   34.98    2.10
  -3   1  -4   28.16    1.85
   3   1   4   28.70    2.18
  -3   1  -4   30.53    1.85
   3   1   4   30.51    2.02
  -3   1  -4   34.07    1.96
  -4  -1  -4   18.45    1.76
  -4  -1  -4   15.92    1.44
   4  -1   4   15.88    1.57
   4  -1   4   19.48    1.73
   4  -1   4   11.52    1.27
  -4  -1  -4   15.13    1.39
  -4  -1  -4   11.95    1.47
  -4   1  -4   17.70    1.53
  -4   1  -4   15.47    1.48
   4   1   4   12.69    1.57
  -4   1  -4   13.26    1.38
   4   1   4   15.39    1.61
  -5  -1  -4   -0.35    0.66
  -5  -1  -4    0.04    0.62
  -5  -1  -4   -0.79    0.43
   5  -1   4    0.70    0.66
  -5  -1  -4   -0.42    0.44
   5  -1   4    0.64    0.66
   5   1   4    1.14    0.81
  -5   1  -4   -0.27    0.54
  -5   1  -4    0.44    0.59
   5   1   4   -0.33    0.62
   5   1   4    0.25    0.67
   6  -1   4    0.74    0.79
   6  -1   4    1.53    0.86
  -6  -1  -4    1.12    0.80
  -6  -1  -4    0.84    0.86
  -6   1  -4    0.31    0.71
   6   1   4    0.02    0.79
   6   1   4    1.65    0.80
  -6   1  -4    1.12    0.71
   6   1   4    1.16    1.00
   7  -1   4   20.53    2.19
  -7  -1  -4   15.13    1.98
  -7  -1  -4   15.84    1.97
   7  -1   4   18.27    2.07
   7   1   4   12.85    1.73
  -7   1  -4   14.88    1.81
  -7   1  -4   17.51    2.07
   8  -1   4    0.20    0.98
  -8  -1  -4    0.15    1.13
   8   1   4    1.11    1.04
  -8   1  -4   -0.79    0.97
 -11  -2   4   17.08    1.85
 -11  -2   4   18.98    1.99
  11  -2  -4   16.25    1.81
 -11   2   4   18.43    1.98
 -10  -2   4   24.17    1.98
 -10  -2   4   28.58    2.21
  10  -2  -4   32.18    2.21
 -10   2   4   29.37    2.22
   9  -2  -4   28.88    1.98
  -9  -2   4   28.92    1.89
  -9  -2   4   25.35    1.93
   9   2  -4   22.37    1.75
  -9   2   4   31.25    2.06
  -8  -2   4   65.92    3.15
  -8  -2   4   64.26    3.24
   8  -2  -4   64.42    3.18
   8  -2  -4   63.73    3.23
   8  -2  -4   69.09    3.39
  -8   2   4   68.89    3.35
  -8   2   4   69.94    3.32
   8   2  -4   62.62    3.08
  -8   2   4   68.57    3.13
   7  -2  -4    0.86    0.48
   7  -2  -4    1.91    0.59
  -7  -2   4    1.68    0.50
   7  -2  -4    1.53    0.58
  -7   2   4    1.13    0.51
  -7   2   4    1.31    0.49
  -7   2   4    1.44    0.56
   7   2  -4    1.36    0.48
   6  -2  -4  100.10    4.19
   6  -2  -4  100.88    4.34
  -6  -2   4   95.35    4.17
   6  -2  -4   95.06    4.11
   6  -2  -4  102.53    4.36
  -6  -2   4   96.80    4.05
  -6   2   4   99.35    4.06
  -6   2   4   99.75    4.22
   6   2  -4   95.35    3.97
  -6   2   4  105.17    4.39
   6   2  -4  100.23    4.02
  -6   2   4   97.85    4.30
   5  -2  -4    0.68    0.39
   5  -2  -4    1.15    0.36
   5  -2  -4    1.19    0.24
  -5  -2   4    0.29    0.25
   5  -2  -4    1.10    0.41
  -5  -2   4    1.30    0.34
   5  -2  -4    0.82    0.40
  -5  -2   4    1.07    0.32
  -5   2   4    1.20    0.39
   5   2  -4    0.80    0.30
  -5   2   4    0.79    0.38
  -5   2   4    1.63    0.47
   5   2  -4    1.47    0.33
  -5   2   4    1.01    0.33
   5   2  -4    1.68    0.35
   4  -2  -4   16.35    1.06
  -4  -2   4   16.27    0.94
   4  -2  -4   16.29    1.02
  -4  -2   4   17.02    0.91
   4  -2  -4   16.57    1.11
   4  -2  -4   18.10    1.10
  -4  -2   4   17.90    0.94
  -4   2   4   17.34    1.10
   4   2  -4   17.06    0.88
   4   2  -4   16.94    0.89
  -4   2   4   17.65    1.11
  -4   2   4   18.47    1.06
   4   2  -4   15.04    0.87
  -4   2   4   16.91    1.01
   3  -2  -4   81.96    3.43
   3  -2  -4   80.82    3.40
   3  -2  -4   82.09    3.54
  -3  -2   4   84.45    3.33
  -3  -2   4   84.74    3.23
   3  -2  -4   83.74    3.56
  -3  -2   4   83.38    3.33
  -3  -2   4   87.37    3.23
  -3   2   4   80.55    3.44
   3   2  -4   82.59    3.14
   3   2  -4   80.32    3.15
   3   2  -4   83.66    3.19
  -3   2   4   86.52    3.53
  -3   2   4   80.03    3.32
  -3   2   4   85.09    3.58
  -2  -2   4    6.92    0.50
   2  -2  -4    5.95    0.64
   2  -2  -4    8.37    0.86
   2  -2  -4    6.92    0.72
   2  -2  -4    5.50    0.55
  -2  -2   4    5.24    0.41
  -2  -2   4    6.81    0.49
  -2  -2   4    6.40    0.49
  -2   2   4    6.98    0.74
   2   2  -4    7.66    0.62
  -2   2   4    6.76    0.68
   2   2  -4    5.23    0.57
   2   2  -4    6.45    0.42
  -2   2   4    5.30    0.57
  -2   2   4    6.83    0.69
  -1  -2   4   57.31    2.43
   1  -2  -4   59.51    2.72
   1  -2  -4   54.71    2.48
   1  -2  -4   56.14    2.44
   1  -2  -4   54.61    2.67
  -1  -2   4   53.79    2.34
   1  -2  -4   53.44    2.73
  -1  -2   4   49.15    2.42
  -1  -2   4   54.61    2.45
   1   2  -4   53.95    2.15
   1   2  -4   55.66    2.35
  -1   2   4   54.00    2.49
  -1   2   4   53.64    2.32
  -1   2   4   55.85    2.59
   1   2  -4   48.52    2.24
   0  -2   4   20.95    1.25
   0  -2  -4   19.89    1.18
   0  -2  -4   20.92    1.62
   0  -2   4   18.53    1.30
   0  -2   4   20.03    1.31
   0  -2  -4   18.90    1.34
   0  -2   4   21.22    1.34
   0  -2  -4   19.69    1.47
   0  -2  -4   17.69    1.35
   0   2  -4   21.29    1.09
   0   2   4   23.06    1.61
   0   2   4   20.25    1.41
   0   2  -4   22.78    1.30
   0   2  -4   19.41    1.08
   0   2   4   19.76    1.24
   1  -2   4   13.35    1.00
   1  -2   4   14.52    1.08
   1  -2   4   12.74    1.03
  -1  -2  -4   14.77    1.51
  -1  -2  -4   13.19    1.00
  -1  -2  -4   11.40    1.14
  -1  -2  -4   13.45    1.04
   1  -2   4   14.83    0.75
  -1  -2  -4   11.57    1.30
   1   2   4   11.40    1.26
  -1   2  -4   13.14    0.89
  -1   2  -4   11.44    1.06
  -1   2  -4   14.38    0.92
   1   2   4   13.36    1.36
   1   2   4   11.50    1.28
  -2  -2  -4  259.86   11.04
   2  -2   4  279.58    9.93
  -2  -2  -4  273.80   10.27
  -2  -2  -4  271.23   10.98
   2  -2   4  260.80   10.61
  -2  -2  -4  276.02   10.76
  -2   2  -4  271.91   10.07
  -2   2  -4  265.61   10.64
  -2   2  -4  264.81   10.19
   2   2   4  273.20   10.49
   2   2   4  249.56   10.59
   2   2   4  278.05   11.12
  -2   2  -4  263.92   10.21
   2   2   4  297.40   11.09
  -3  -2  -4   56.80    3.39
  -3  -2  -4   66.21    3.14
  -3  -2  -4   66.28    3.09
   3  -2   4   65.16    3.09
  -3  -2  -4   67.54    3.54
   3  -2   4   65.12    3.18
   3   2   4   62.29    3.31
   3   2   4   72.39    3.46
  -3   2  -4   67.78    3.18
   3   2   4   69.06    3.63
  -3   2  -4   67.50    3.08
  -3   2  -4   66.29    3.04
   4  -2   4   22.10    1.69
  -4  -2  -4   20.34    2.02
  -4  -2  -4   19.45    1.93
   4  -2   4   21.76    1.62
  -4  -2  -4   24.48    1.60
  -4  -2  -4   23.87    1.54
   4   2   4   27.89    2.03
   4   2   4   22.66    2.03
  -4   2  -4   24.03    1.63
  -4   2  -4   22.32    1.61
   4   2   4   22.74    2.14
   5  -2   4    2.45    0.80
   5  -2   4    2.31    0.78
  -5  -2  -4    3.65    1.12
  -5  -2  -4    1.65    0.86
  -5  -2  -4    2.16    0.62
  -5   2  -4    2.62    0.82
   5   2   4    2.18    0.85
   5   2   4    0.90    0.83
  -5   2  -4    2.58    0.77
   6  -2   4  144.44    6.33
   6  -2   4  140.21    6.48
  -6  -2  -4  141.02    6.72
  -6  -2  -4  131.43    6.16
  -6  -2  -4  140.32    6.62
   6   2   4  139.11    6.38
   6   2   4  136.56    6.46
  -6   2  -4  142.37    6.42
  -6   2  -4  149.78    6.21
  -7  -2  -4    0.69    1.00
   7  -2   4    0.22    0.86
  -7  -2  -4    0.24    0.60
  -7  -2  -4    0.75    0.93
   7  -2   4    0.15    0.77
   7   2   4   -0.96    0.82
  -7   2  -4    0.60    0.82
   7   2   4    0.83    0.89
  -8  -2  -4    0.94    1.26
   8  -2   4    1.51    1.16
   8  -2   4    4.49    1.34
  -8  -2  -4    4.17    0.96
  -8  -2  -4    3.25    1.44
  10  -3  -4   -0.10    0.63
 -10  -3   4    0.37    0.75
 -10  -3   4    0.61    0.63
  10   3  -4    0.27    0.63
 -10   3   4    0.78    0.78
  -9  -3   4   -0.05    0.51
   9  -3  -4    1.37    0.74
  -9  -3   4    0.23    0.60
   9  -3  -4    0.82    0.68
  -9   3   4    0.97    0.70
   9   3  -4    0.48    0.58
  -8  -3   4    1.14    0.59
   8  -3  -4    1.41    0.68
  -8  -3   4    1.82    0.60
   8  -3  -4    1.64    0.66
  -8   3   4    1.23    0.59
   8   3  -4    1.61    0.59
  -8   3   4    2.37    0.79
   7  -3  -4    0.20    0.46
  -7  -3   4   -0.39    0.31
  -7  -3   4    0.36    0.38
   7  -3  -4   -0.02    0.46
   7  -3  -4   -0.12    0.32
  -7   3   4    0.17    0.47
  -7   3   4    0.45    0.45
   7   3  -4   -0.13    0.37
  -7   3   4    0.69    0.49
  -6  -3   4   81.83    3.48
  -6  -3   4   85.07    3.29
   6  -3  -4   83.21    3.85
   6  -3  -4   86.08    3.69
   6  -3  -4   82.83    3.75
   6  -3  -4   83.86    3.71
  -6   3   4   83.36    3.73
   6   3  -4   80.30    3.45
  -6   3   4   88.11    3.83
  -6   3   4   87.80    3.62
  -5  -3   4    5.74    0.57
   5  -3  -4    7.05    0.83
   5  -3  -4    5.68    0.75
   5  -3  -4    6.48    0.87
  -5  -3   4    7.87    0.71
   5  -3  -4    6.96    0.70
   5  -3  -4    7.28    0.59
  -5  -3   4    6.14    0.69
   5   3  -4    6.74    0.62
  -5   3   4    7.69    0.92
  -5   3   4    6.89    0.82
   5   3  -4    6.56    0.63
  -5   3   4    6.45    0.75
  -4  -3   4   78.05    3.29
   4  -3  -4   80.73    3.48
  -4  -3   4   85.11    3.19
   4  -3  -4   81.53    3.06
   4  -3  -4   83.11    3.61
   4  -3  -4   80.96    3.46
  -4  -3   4   85.34    3.30
  -4  -3   4   80.55    3.18
   4  -3  -4   79.54    3.51
  -4   3   4   77.30    3.34
  -4   3   4   84.00    3.64
   4   3  -4   83.12    3.13
  -4   3   4   84.47    3.51
  -4   3   4   78.24    3.52
   4   3  -4   82.65    3.15
  -3  -3   4  347.18   12.86
   3  -3  -4  341.02   13.22
  -3  -3   4  334.85   11.83
  -3  -3   4  330.23   12.85
   3  -3  -4  343.33   11.78
   3  -3  -4  357.99   12.73
  -3  -3   4  347.02   12.46
  -3  -3   4  354.83   12.46
   3  -3  -4  339.44   13.56
   3  -3  -4  339.99   12.80
   3   3  -4  343.48   12.23
  -3   3   4  338.86   12.52
  -3   3   4  337.86   13.63
  -3   3   4  334.16   12.82
   3   3  -4  348.62   12.24
  -3   3   4  348.08   13.16
   2  -3  -4   31.33    1.75
  -2  -3   4   33.93    1.42
   2  -3  -4   32.59    1.91
   2  -3  -4   33.78    1.69
  -2  -3   4   31.80    1.52
  -2  -3   4   33.23    1.30
   2  -3  -4   29.49    1.84
  -2  -3   4   31.46    1.38
  -2  -3   4   31.05    1.36
   2  -3  -4   31.83    1.55
  -2   3   4   34.67    1.76
   2   3  -4   32.16    1.42
  -2   3   4   31.86    1.64
  -2   3   4   32.82    1.65
  -2   3   4   32.48    1.57
   2   3  -4   31.73    1.25
  -1  -3   4  164.29    6.74
   1  -3  -4  174.40    6.97
  -1  -3   4  167.74    6.50
   1  -3  -4  166.73    7.18
   1  -3  -4  175.24    6.81
   1  -3  -4  180.84    7.14
  -1  -3   4  168.81    6.22
   1  -3  -4  177.80    6.93
  -1  -3   4  173.08    6.49
  -1  -3   4  174.54    6.79
  -1   3   4  178.37    7.01
  -1   3   4  170.51    6.56
   1   3  -4  174.65    6.29
  -1   3   4  180.77    7.11
   1   3  -4  172.91    6.27
  -1   3   4  169.09    6.88
   0  -3  -4    3.71    0.73
   0  -3  -4    4.18    0.60
   0  -3  -4    3.69    0.83
   0  -3   4    5.15    0.55
   0  -3  -4    4.39    0.50
   0  -3  -4    4.07    0.82
   0  -3   4    3.91    0.55
   0  -3   4    3.67    0.57
   0   3  -4    4.28    0.44
   0   3  -4    3.45    0.59
   0   3   4    3.27    0.85
   0   3   4    3.88    0.64
   0   3   4    4.00    0.63
   1  -3   4  253.97    9.15
   1  -3   4  231.51    8.80
  -1  -3  -4  237.00    8.95
  -1  -3  -4  241.04    9.49
  -1  -3  -4  236.04    9.39
   1  -3   4  227.60    9.11
  -1  -3  -4  252.78    9.87
  -1  -3  -4  231.01    9.43
   1   3   4  215.56    9.01
   1   3   4  229.83    9.37
  -1   3  -4  225.42    8.77
   1   3   4  216.20    9.44
  -1   3  -4  245.29    8.62
  -1   3  -4  231.12    8.67
   2  -3   4   35.29    1.93
  -2  -3  -4   33.85    2.34
  -2  -3  -4   38.87    2.02
   2  -3   4   37.86    1.87
  -2  -3  -4   38.05    1.86
  -2  -3  -4   36.76    2.55
  -2  -3  -4   35.57    1.86
   2   3   4   36.21    2.35
  -2   3  -4   39.26    1.94
  -2   3  -4   33.91    1.72
  -2   3  -4   37.97    1.93
   2   3   4   32.72    2.23
   2   3   4   40.02    2.37
  -3  -3  -4   16.70    1.85
   3  -3   4   18.38    1.36
  -3  -3  -4   17.55    1.14
   3  -3   4   15.72    1.23
  -3  -3  -4   16.66    1.19
  -3  -3  -4   14.68    1.72
   3   3   4   20.38    1.86
  -3   3  -4   15.19    1.32
   3   3   4   20.10    1.90
   3   3   4   16.77    1.65
   4  -3   4    7.00    1.04
  -4  -3  -4    7.55    0.96
  -4  -3  -4    9.02    0.88
   4  -3   4    9.73    1.14
  -4  -3  -4   10.38    1.52
  -4  -3  -4    9.77    1.50
  -4   3  -4    7.10    0.99
   4   3   4    8.70    1.33
   4   3   4    9.87    1.36
   5  -3   4    0.96    0.71
  -5  -3  -4    0.72    0.48
  -5  -3  -4   -0.55    0.77
   5  -3   4    0.13    0.54
  -5  -3  -4   -0.33    0.36
  -5  -3  -4    1.33    0.97
  -5  -3  -4    0.11    0.51
  -5   3  -4   -0.10    0.56
   5   3   4   -0.45    0.70
   5   3   4   -0.58    0.69
   6  -3   4    0.81    0.79
  -6  -3  -4   -0.59    0.51
  -6  -3  -4    0.84    0.48
  -6  -3  -4    0.44    0.99
  -6  -3  -4    0.47    0.91
  -6  -3  -4    0.76    0.52
   6  -3   4    0.45    0.67
   6   3   4    0.80    0.97
  -6   3  -4    0.95    0.78
  -7  -3  -4    8.08    1.04
  -7  -3  -4   10.63    1.89
   7  -3   4    9.20    1.55
   7  -3   4   13.31    1.77
  -7  -3  -4   12.06    1.16
  -7  -3  -4   10.68    1.86
   7   3   4    8.94    1.74
  -7   3  -4   10.17    1.57
  -8  -3  -4   -0.04    1.12
  -8  -3  -4    0.28    0.47
  -8  -3  -4    0.95    1.35
   8  -3   4    1.66    1.09
  -8  -3  -4    0.26    0.50
   8  -3   4    0.50    1.02
  -8   3  -4   -0.73    0.87
 -10  -4   4    1.69    0.75
  10  -4  -4    3.33    1.02
 -10  -4   4    3.83    1.03
  10   4  -4    1.59    0.85
   9  -4  -4    3.06    0.71
   9  -4  -4    1.64    0.77
   9  -4  -4    1.50    0.87
  -9  -4   4    3.69    0.89
  -9  -4   4    2.31    0.70
   9   4  -4    1.31    0.70
  -8  -4   4  110.04    4.99
   8  -4  -4  109.57    5.05
  -8  -4   4  114.63    4.79
   8  -4  -4  111.55    4.98
   8  -4  -4  116.90    5.31
  -8   4   4  114.58    5.10
   8   4  -4  107.97    4.75
  -8   4   4  118.97    4.97
  -7  -4   4    7.06    0.87
   7  -4  -4    7.66    1.03
  -7  -4   4    6.63    0.80
   7  -4  -4    7.80    1.13
   7  -4  -4    8.37    0.87
  -7  -4   4    7.31    0.83
   7   4  -4    6.78    0.84
  -7   4   4   11.50    1.25
  -7   4   4    9.67    1.12
   6  -4  -4    6.11    0.89
   6  -4  -4    8.00    0.79
  -6  -4   4    6.76    0.77
  -6  -4   4    6.00    0.77
  -6  -4   4    7.22    0.70
   6  -4  -4    6.96    0.93
   6   4  -4    6.31    0.72
  -6   4   4    6.28    0.85
  -6   4   4    8.10    1.01
   5  -4  -4   17.63    1.01
   5  -4  -4   19.09    1.10
   5  -4  -4   17.86    1.36
  -5  -4   4   18.95    1.19
  -5  -4   4   17.98    1.05
  -5  -4   4   16.65    0.95
   5  -4  -4   19.37    1.33
  -5   4   4   16.50    1.19
   5   4  -4   17.79    1.00
  -5   4   4   15.67    1.25
   4  -4  -4  106.25    4.38
   4  -4  -4   99.45    4.47
  -4  -4   4  102.24    4.02
   4  -4  -4  102.96    3.88
   4  -4  -4  106.90    4.34
  -4  -4   4  106.90    4.07
  -4  -4   4  103.56    3.93
  -4   4   4   99.70    4.19
  -4   4   4  104.70    4.43
   4   4  -4  106.22    3.89
  -4   4   4  100.39    4.35
   4   4  -4  101.87    3.90
   3  -4  -4    2.23    0.35
   3  -4  -4    2.25    0.48
   3  -4  -4    2.38    0.53
  -3  -4   4    2.01    0.23
   3  -4  -4    3.01    0.61
  -3  -4   4    2.19    0.50
  -3  -4   4    2.77    0.27
  -3  -4   4    2.24    0.25
   3  -4  -4    1.67    0.50
  -3   4   4    2.57    0.51
   3   4  -4    2.45    0.25
  -3   4   4    2.29    0.49
   3   4  -4    1.87    0.23
  -3   4   4    1.92    0.55
   2  -4  -4   24.86    1.55
  -2  -4   4   24.48    0.98
   2  -4  -4   24.48    1.17
   2  -4  -4   22.89    1.44
  -2  -4   4   23.33    1.34
   2  -4  -4   24.51    1.30
   2  -4  -4   23.33    1.30
  -2   4   4   26.90    1.38
  -2   4   4   22.80    1.38
  -2   4   4   23.80    1.55
  -1  -4   4    0.44    0.34
   1  -4  -4    0.53    0.24
   1  -4  -4    0.53    0.46
   1  -4  -4    1.06    0.49
  -1  -4   4    0.19    0.24
  -1  -4   4    0.39    0.19
  -1  -4   4    0.61    0.14
   1  -4  -4    0.51    0.37
   1  -4  -4    0.39    0.19
  -1  -4   4    0.24    0.16
  -1   4   4    0.40    0.59
  -1   4   4    0.47    0.34
   1   4  -4    0.43    0.19
  -1   4   4   -0.07    0.27
   1   4  -4    0.47    0.15
   0  -4  -4   13.24    1.13
   0  -4   4   13.61    1.11
   0  -4   4   15.53    0.95
   0  -4   4   14.39    1.03
   0  -4   4   14.17    0.82
   0  -4  -4   17.77    1.66
   0  -4   4   14.64    0.76
   0  -4  -4   14.05    0.73
   0  -4  -4   12.98    1.45
   0  -4  -4   14.13    0.75
   0   4   4   11.22    1.07
   0   4  -4   12.64    0.91
   0   4   4   16.59    1.65
   0   4   4   14.17    1.11
   0   4  -4   15.68    0.77
  -1  -4  -4   61.66    2.58
  -1  -4  -4   63.21    3.42
  -1  -4  -4   61.10    2.57
   1  -4   4   61.49    2.77
   1  -4   4   63.09    2.60
  -1  -4  -4   64.36    3.53
  -1  -4  -4   62.35    2.76
  -1   4  -4   65.46    2.71
   1   4   4   57.97    3.01
  -1   4  -4   66.15    2.58
   1   4   4   58.97    3.24
   2  -4   4   48.40    2.23
  -2  -4  -4   48.15    2.04
  -2  -4  -4   53.84    3.00
   2  -4   4   47.82    2.37
  -2  -4  -4   53.90    3.18
  -2  -4  -4   48.37    2.04
  -2  -4  -4   49.12    2.34
  -2   4  -4   46.05    2.26
   2   4   4   44.89    2.79
   2   4   4   46.59    2.72
  -3  -4  -4    5.63    0.81
  -3  -4  -4    4.51    1.07
  -3  -4  -4    4.57    1.26
   3  -4   4    4.35    0.71
   3  -4   4    4.03    0.72
  -3  -4  -4    4.23    0.40
  -3  -4  -4    4.94    0.42
   3   4   4    5.20    1.17
  -3   4  -4    4.75    0.74
   3   4   4    4.15    0.93
  -4  -4  -4   58.65    2.83
  -4  -4  -4   60.35    3.73
   4  -4   4   58.30    3.09
  -4  -4  -4   57.50    3.52
   4  -4   4   60.01    2.96
  -4   4  -4   58.88    2.93
   4   4   4   67.34    3.62
  -5  -4  -4    5.53    0.92
  -5  -4  -4    3.78    1.21
  -5  -4  -4    2.17    1.01
   5  -4   4    3.70    0.92
   5  -4   4    3.64    0.88
   5   4   4    3.82    1.19
  -5   4  -4    4.36    0.91
  -6  -4  -4   44.97    2.43
  -6  -4  -4   39.35    3.10
   6  -4   4   46.81    2.78
   6  -4   4   41.55    2.82
  -6  -4  -4   41.93    3.36
   6   4   4   45.53    3.20
  -6   4  -4   42.88    2.69
   7  -4   4    5.00    1.27
   7  -4   4    2.65    1.11
  -7  -4  -4    3.55    1.34
  -7  -4  -4    6.63    1.68
  -7   4  -4    5.32    1.23
   7   4   4    4.39    1.48
   9  -5  -4    0.29    0.79
   9  -5  -4    0.79    0.45
  -9  -5   4    1.74    0.77
   9  -5  -4    0.21    0.76
  -9  -5   4    0.53    0.55
  -9   5   4    2.45    0.88
   9   5  -4    0.83    0.67
   8  -5  -4    0.50    0.70
   8  -5  -4    1.10    0.44
  -8  -5   4    0.67    0.47
  -8  -5   4    0.26    0.56
   8  -5  -4    0.22    0.72
  -8   5   4    0.34    0.62
   8   5  -4    0.54    0.55
  -7  -5   4   -0.16    0.46
   7  -5  -4    0.00    0.30
   7  -5  -4    0.12    0.60
   7  -5  -4   -0.35    0.51
  -7  -5   4    0.30    0.38
  -7  -5   4    0.25    0.45
  -7   5   4    0.23    0.53
   7   5  -4    0.62    0.46
   6  -5  -4   48.81    2.23
  -6  -5   4   52.05    2.46
   6  -5  -4   46.41    2.36
   6  -5  -4   50.99    2.70
   6  -5  -4   52.10    2.80
  -6  -5   4   53.46    2.25
  -6  -5   4   53.93    2.44
   6   5  -4   50.84    2.31
  -6   5   4   52.66    2.60
  -5  -5   4    6.79    0.85
   5  -5  -4    6.17    0.70
   5  -5  -4    6.43    0.97
   5  -5  -4    6.42    0.93
  -5  -5   4    6.13    0.53
  -5  -5   4    6.71    0.69
   5   5  -4    8.24    0.70
  -5   5   4    6.97    0.89
  -4  -5   4   35.76    1.83
   4  -5  -4   32.93    1.70
   4  -5  -4   31.19    1.91
  -4  -5   4   35.05    1.57
  -4  -5   4   36.00    1.37
  -4  -5   4   34.08    1.47
   4  -5  -4   33.94    1.98
   4   5  -4   33.72    1.43
   4   5  -4   34.19    1.46
  -4   5   4   33.88    1.84
   3  -5  -4  151.18    6.21
   3  -5  -4  145.71    5.50
  -3  -5   4  147.35    5.59
   3  -5  -4  145.76    6.02
  -3   5   4  146.04    5.83
   3   5  -4  150.23    5.32
   2  -5  -4   21.01    1.45
   2  -5  -4   18.75    1.41
  -2  -5   4   17.47    1.23
   2  -5  -4   20.93    1.29
  -2   5   4   23.01    1.34
   1  -5  -4  105.91    4.62
  -1  -5   4   98.71    4.03
   1  -5  -4  102.60    4.06
   1  -5  -4  101.38    4.51
   1   5  -4  105.65    3.68
   1   5  -4   94.29    3.78
  -1   5   4  103.54    4.22
   0  -5  -4    1.72    0.79
   0  -5   4    2.68    0.62
   0  -5   4    3.22    0.36
   0  -5  -4    3.48    0.67
   0  -5  -4    2.74    0.76
   0  -5   4    2.66    0.43
   0  -5   4    3.22    0.31
   0   5  -4    2.67    0.35
   0   5   4    3.21    0.68
   0   5  -4    3.04    0.42
  -1  -5  -4  110.73    5.12
  -1  -5  -4   94.39    5.02
  -1  -5  -4  111.39    4.31
   1  -5   4  105.63    4.08
   1  -5   4  103.64    4.20
   1  -5   4   98.29    4.30
  -1   5  -4  105.44    4.11
   1   5   4  110.48    4.68
   2  -5   4   15.23    1.15
  -2  -5  -4   16.93    1.45
   2  -5   4   15.39    1.02
  -2  -5  -4   19.35    2.00
  -2  -5  -4   18.43    1.89
   2   5   4   16.57    1.84
  -2   5  -4   15.11    1.09
   3  -5   4   15.67    1.19
  -3  -5  -4   18.47    2.14
   3  -5   4   18.54    1.38
  -3  -5  -4   17.93    1.99
  -3  -5  -4   17.75    1.58
  -3   5  -4   16.45    1.23
   3   5   4   19.63    2.06
  -4  -5  -4    7.43    1.08
  -4  -5  -4    6.71    1.56
  -4  -5  -4    6.34    1.40
   4  -5   4    5.20    0.85
   4  -5   4    6.17    1.00
  -4   5  -4    5.28    0.90
   4   5   4    9.06    1.55
  -5  -5  -4    0.40    0.62
   5  -5   4    0.53    0.69
  -5  -5  -4    0.42    1.11
  -5  -5  -4    1.31    0.94
   5  -5   4   -0.45    0.51
  -5   5  -4   -0.46    0.56
   5   5   4    1.41    1.01
  -6  -5  -4    1.54    0.99
   6  -5   4    2.04    0.92
   6  -5   4    1.30    0.80
  -6  -5  -4   -0.30    1.13
  -6  -5  -4    1.62    0.77
  -6   5  -4    0.92    0.77
   6   5   4   -0.64    0.94
  -7  -5  -4    7.39    1.66
   7  -5   4   11.84    1.64
  -7  -5  -4    9.45    1.98
   7  -5   4   11.92    1.75
   7   5   4   10.88    1.99
  -7   5  -4   12.72    1.74
  -8  -6   4   23.37    2.03
   8  -6  -4   22.32    2.16
   8  -6  -4   21.90    2.08
  -8  -6   4   22.98    1.47
  -8   6   4   24.56    2.06
   8   6  -4   22.69    1.61
  -7  -6   4    0.27    0.60
  -7  -6   4   -0.23    0.51
   7  -6  -4    0.68    0.69
  -7  -6   4    0.10    0.36
   7  -6  -4    0.49    0.67
   7   6  -4    0.39    0.47
  -7   6   4    0.61    0.65
  -6  -6   4   31.37    1.92
   6  -6  -4   28.49    2.09
  -6  -6   4   31.27    1.87
  -6  -6   4   31.66    1.45
   6  -6  -4   29.63    2.05
  -6   6   4   32.38    1.98
   6   6  -4   29.26    1.59
  -5  -6   4    0.99    0.56
   5  -6  -4    0.58    0.43
  -5  -6   4    0.44    0.47
   5  -6  -4    0.97    0.57
   5  -6  -4    1.37    0.60
   5   6  -4    1.26    0.36
  -5   6   4    0.58    0.52
   4  -6  -4    6.32    0.84
   4  -6  -4    7.67    1.05
  -4  -6   4    6.31    0.92
   4  -6  -4    7.53    1.03
  -4   6   4    7.29    0.94
   4   6  -4    8.35    0.56
   3  -6  -4   24.07    1.49
   3  -6  -4   23.67    1.64
  -3  -6   4   23.82    1.51
   3  -6  -4   23.65    1.65
  -3   6   4   24.76    1.55
   2  -6  -4    5.97    0.92
   2  -6  -4    5.02    0.76
  -2  -6   4    3.38    0.73
   2  -6  -4    4.59    0.77
  -2   6   4    5.58    0.79
   1  -6  -4   10.74    1.13
   1  -6  -4   14.01    1.55
  -1  -6   4   10.68    1.12
   1  -6  -4   11.62    1.30
   1   6  -4   14.77    0.64
   1   6  -4   14.88    0.66
  -1   6   4   14.67    1.29
   0  -6  -4    4.45    0.80
   0  -6  -4    3.94    0.90
   0  -6   4    5.76    0.59
   0  -6   4    4.68    0.77
   0  -6   4    4.77    0.41
   0  -6  -4    4.22    1.14
   0   6  -4    5.23    0.48
   0   6   4    2.86    0.73
  -1  -6  -4    2.24    0.93
   1  -6   4    2.18    0.47
   1  -6   4    2.18    0.65
   1  -6   4    2.30    0.36
  -1  -6  -4    2.01    0.90
  -1  -6  -4    2.38    0.72
   1   6   4    2.71    0.80
  -1   6  -4    1.69    0.40
   2  -6   4   80.78    3.34
  -2  -6  -4   74.17    4.36
  -2  -6  -4   81.58    4.32
   2  -6   4   83.24    3.60
  -2  -6  -4   79.94    3.65
  -2   6  -4   82.94    3.40
   2   6   4   75.43    4.20
   3  -6   4   21.56    1.37
  -3  -6  -4   25.82    2.62
   3  -6   4   20.48    1.53
  -3  -6  -4   21.00    1.83
  -3  -6  -4   18.45    2.14
   3   6   4   20.29    2.20
  -3   6  -4   20.60    1.41
  -4  -6  -4    4.75    1.45
   4  -6   4    4.15    0.89
   4  -6   4    4.14    0.75
  -4  -6  -4    2.59    1.13
  -4  -6  -4    4.30    0.97
  -4   6  -4    3.93    0.80
   4   6   4    2.89    1.23
  -5  -6  -4    0.15    0.96
  -5  -6  -4    0.98    1.22
  -5  -6  -4    1.70    0.82
   5  -6   4    0.00    0.57
   5  -6   4    1.55    0.74
   5   6   4    1.83    1.17
  -5   6  -4    1.23    0.70
  -6  -6  -4   56.79    3.81
   6  -6   4   56.43    3.26
  -6  -6  -4   59.04    3.23
  -6  -6  -4   59.73    4.25
   6  -6   4   57.55    3.47
   6   6   4   62.54    3.99
  -6   6  -4   54.34    3.24
   7  -7  -4   -0.39    0.69
  -7  -7   4    0.47    0.66
  -7  -7   4   -0.44    0.74
   7  -7  -4   -0.06    0.69
   7   7  -4    0.35    0.47
  -7   7   4   -0.19    0.61
   6  -7  -4   17.64    1.75
  -6  -7   4   17.93    1.43
   6  -7  -4   19.65    1.86
  -6  -7   4   20.32    1.79
  -6   7   4   19.40    1.71
   6   7  -4   19.00    1.21
  -5  -7   4    2.42    0.78
   5  -7  -4    1.22    0.67
   5  -7  -4    2.11    0.62
   5  -7  -4    0.87    0.65
   5   7  -4    0.71    0.35
  -5   7   4    1.02    0.65
   4  -7  -4   15.17    1.45
   4  -7  -4   12.45    1.40
  -4  -7   4   12.77    1.35
   4  -7  -4   16.97    1.40
   4   7  -4   15.85    0.83
  -4   7   4   15.70    1.45
   3  -7  -4   83.94    3.92
  -3  -7   4   81.66    3.62
   3  -7  -4   80.02    3.81
   3  -7  -4   79.09    3.50
  -3   7   4   72.73    3.56
   2  -7  -4    6.40    0.99
  -2  -7   4    5.89    0.99
   2  -7  -4    4.42    0.83
   2  -7  -4    5.82    1.06
  -2   7   4    6.14    0.91
   1  -7  -4   26.19    1.80
   1  -7  -4   30.40    1.96
   1  -7  -4   25.71    2.34
  -1  -7   4   25.64    1.76
  -1   7   4   26.41    1.79
   1   7  -4   27.13    1.13
   0  -7  -4   -0.06    0.61
   0  -7   4    0.52    0.57
   0  -7  -4    0.80    0.61
   0  -7  -4    1.44    0.95
   0   7  -4    0.08    0.26
   0   7   4    0.75    0.62
   1  -7   4   66.70    2.90
   1  -7   4   64.35    3.16
  -1  -7  -4   65.81    3.88
  -1  -7  -4   69.06    3.33
  -1  -7  -4   61.55    3.64
   1   7   4   65.86    3.55
  -1   7  -4   67.25    2.76
   2  -7   4    9.47    0.80
  -2  -7  -4    7.86    1.46
  -2  -7  -4    4.87    1.29
   2  -7   4    7.88    0.90
  -2  -7  -4    8.30    1.24
   2   7   4    8.27    1.50
  -2   7  -4    6.32    0.79
  -3  -7  -4    3.66    0.95
   3  -7   4    4.00    0.68
   3  -7   4    4.40    0.81
  -3  -7  -4    3.26    1.36
  -3  -7  -4    4.05    1.19
  -3   7  -4    2.82    0.69
   3   7   4    6.39    1.45
  -4  -7  -4    0.70    0.95
   4  -7   4    2.27    0.75
  -4  -7  -4    2.27    0.96
   4  -7   4    3.03    0.68
  -4  -7  -4    4.16    1.40
   4   7   4    0.44    1.00
  -4   7  -4    2.91    0.73
  -5  -7  -4    0.89    0.96
   5  -7   4    0.77    0.63
   5  -7   4   -0.15    0.68
  -5  -7  -4   -0.24    1.27
  -5  -7  -4    0.19    0.84
   5   7   4    1.17    1.24
  -5  -8   4    2.82    0.93
   5  -8  -4    2.26    0.90
   5  -8  -4    4.41    1.00
   5   8  -4    3.74    0.53
  -5   8   4    3.02    0.88
   4  -8  -4   26.14    1.90
  -4  -8   4   29.49    2.06
   4  -8  -4   28.99    2.05
   4  -8  -4   26.33    2.26
   4   8  -4   28.51    1.27
  -4   8   4   29.56    1.96
   3  -8  -4    0.15    0.70
  -3  -8   4    0.44    0.63
   3  -8  -4   -0.22    0.56
   3  -8  -4   -0.28    0.55
  -3   8   4    0.40    0.58
   2  -8  -4    2.59    0.81
  -2  -8   4    2.16    0.78
   2  -8  -4    3.63    1.14
   2  -8  -4    2.78    0.77
  -2   8   4    2.42    0.79
  -1  -8   4    0.43    0.63
   1  -8  -4    0.39    0.61
   1  -8  -4    0.73    1.00
   1  -8  -4    1.04    0.72
   1   8  -4    0.50    0.25
  -1   8   4    1.17    0.70
   0  -8  -4    5.89    1.07
   0  -8  -4    4.09    0.96
   0  -8   4    3.35    0.94
   0  -8  -4    5.44    1.36
   0   8   4    3.45    0.98
   0   8  -4    3.62    0.46
   1  -8   4   11.37    1.35
  -1  -8  -4   10.05    1.37
  -1  -8  -4    9.53    1.61
  -1  -8  -4   11.10    1.50
  -1   8  -4   10.76    0.88
   1   8   4   10.13    1.57
  -2  -8  -4    7.11    1.44
  -2  -8  -4   12.60    1.69
  -2  -8  -4   12.14    1.55
   2  -8   4    9.79    1.00
   2   8   4    8.92    1.73
  -2   8  -4   10.23    0.98
  -3  -8  -4    1.83    1.14
  -3  -8  -4    1.12    0.84
   3  -8   4    0.97    0.60
  -3  -8  -4    0.65    0.91
   3   8   4    0.28    1.10
  -3   8  -4    0.36    0.52
 -11   0   5    3.79    1.16
 -11   0   5    3.11    0.65
 -11   0   5    4.17    1.09
 -10   0   5    3.19    0.92
 -10   0   5    2.60    0.93
  10   0  -5    3.37    0.93
 -10   0   5    2.22    0.58
  -9   0   5   10.62    1.35
  -9   0   5   11.03    1.31
   9   0  -5    8.34    1.13
   9   0  -5    9.65    1.16
  -9   0   5   10.44    1.01
  -8   0   5   44.16    2.15
   8   0  -5   41.22    2.28
  -8   0   5   42.08    2.33
  -8   0   5   43.70    2.41
   8   0  -5   40.21    2.24
   7   0  -5   37.28    2.01
  -7   0   5   39.19    2.05
  -7   0   5   39.03    2.11
  -7   0   5   36.09    1.88
   7   0  -5   38.14    1.98
  -6   0   5  121.38    4.75
  -6   0   5  121.79    5.07
   6   0  -5  121.97    5.08
  -6   0   5  124.19    4.95
   6   0  -5  119.23    4.85
   6   0  -5  117.49    4.88
  -6   0   5  124.24    5.10
   5   0  -5  177.65    6.95
   5   0  -5  175.70    6.63
   5   0  -5  172.07    6.71
  -5   0   5  176.79    6.55
  -5   0   5  173.04    6.95
  -5   0   5  170.01    6.73
  -4   0   5   27.40    1.33
  -4   0   5   28.37    1.48
   4   0  -5   26.49    1.38
   4   0  -5   28.38    1.42
   4   0  -5   28.31    1.45
  -4   0   5   26.54    1.42
   3   0  -5  320.59   11.83
  -3   0   5  324.73   11.79
  -3   0   5  330.91   12.07
   3   0  -5  324.40   12.42
  -3   0   5  329.07   12.43
   3   0  -5  318.33   12.03
  -2   0   5    5.91    0.70
   2   0  -5    5.24    0.64
   2   0  -5    5.03    0.60
   2   0  -5    5.11    0.61
  -2   0   5    4.93    0.57
  -2   0   5    4.55    0.62
  -1   0   5  145.49    5.94
  -1   0   5  147.42    5.77
   1   0  -5  154.15    5.83
  -1   0   5  142.73    6.09
   1   0  -5  139.56    6.01
   1   0  -5  146.64    5.91
   0   0   5  105.23    4.43
   0   0  -5  102.92    4.58
   0   0   5  106.74    4.65
   0   0  -5  103.91    4.50
   0   0   5  110.80    4.80
   0   0  -5  108.50    4.74
   1   0   5   62.04    3.25
   1   0   5   65.98    2.97
  -1   0  -5   63.64    3.21
  -1   0  -5   53.87    2.92
   1   0   5   62.52    3.16
  -1   0  -5   66.17    3.14
  -1   0  -5   62.07    3.16
   2   0   5   -0.19    0.55
  -2   0  -5    0.86    0.66
   2   0   5    0.15    0.59
  -2   0  -5    0.81    0.57
  -2   0  -5    1.19    0.68
   2   0   5    0.51    0.51
  -2   0  -5    1.10    0.52
  -3   0  -5   26.62    2.01
   3   0   5   26.05    1.85
   3   0   5   27.91    2.14
  -3   0  -5   30.94    1.98
  -3   0  -5   26.41    1.99
   3   0   5   31.21    2.13
   4   0   5    1.54    0.86
  -4   0  -5    1.28    0.80
  -4   0  -5    3.36    0.91
   4   0   5    0.71    0.66
  -4   0  -5    0.53    0.68
   5   0   5   52.47    3.38
  -5   0  -5   54.00    3.25
  -5   0  -5   52.30    3.00
   5   0   5   51.10    3.20
  -6   0  -5    5.26    1.23
   6   0   5    6.74    1.35
  -6   0  -5    6.15    1.28
   6   0   5    9.66    1.74
   7   0   5    0.96    0.96
  -7   0  -5    2.30    1.24
  -8   0  -5    1.53    1.34
   8   0   5   -0.79    1.02
 -11  -1   5    3.91    1.06
 -11  -1   5    2.75    1.08
 -11   1   5    2.71    0.75
  11   1  -5    1.99    0.91
 -11   1   5    1.82    0.97
  10  -1  -5   52.99    2.88
 -10  -1   5   48.13    2.92
 -10  -1   5   48.06    2.81
 -10   1   5   47.81    2.61
 -10   1   5   43.14    2.82
  10   1  -5   48.22    2.75
   9  -1  -5    2.14    0.74
   9  -1  -5    3.01    0.77
  -9  -1   5    2.58    0.69
  -9   1   5    1.81    0.73
  -9   1   5    1.54    0.54
  -9   1   5    1.79    0.76
   9   1  -5    2.88    0.80
   8  -1  -5   25.62    1.74
   8  -1  -5   27.62    1.79
  -8  -1   5   27.82    1.82
  -8  -1   5   28.06    1.77
  -8   1   5   29.55    1.91
  -8   1   5   29.55    1.87
   8   1  -5   29.29    1.77
  -8   1   5   28.61    1.69
   7  -1  -5    4.20    0.73
   7  -1  -5    3.54    0.69
  -7  -1   5    3.18    0.63
   7  -1  -5    3.11    0.64
  -7  -1   5    3.10    0.64
  -7   1   5    4.15    0.68
  -7   1   5    3.59    0.58
  -7   1   5    4.10    0.74
   7   1  -5    3.12    0.59
   7   1  -5    3.81    0.68
  -7   1   5    3.24    0.66
   6  -1  -5   33.70    1.84
   6  -1  -5   34.18    1.77
  -6  -1   5   31.54    1.76
   6  -1  -5   33.61    1.77
  -6  -1   5   30.76    1.68
  -6   1   5   32.41    1.74
   6   1  -5   32.94    1.66
   6   1  -5   33.08    1.69
  -6   1   5   34.45    1.86
  -6   1   5   33.23    1.80
  -6   1   5   32.37    1.66
   5  -1  -5   19.77    1.31
   5  -1  -5   20.88    1.28
   5  -1  -5   21.96    1.29
  -5  -1   5   20.95    1.08
  -5  -1   5   20.05    1.18
  -5  -1   5   21.37    1.24
  -5   1   5   23.75    1.24
  -5   1   5   22.98    1.34
   5   1  -5   20.42    1.17
   5   1  -5   20.64    1.20
  -5   1   5   20.41    1.28
   5   1  -5   21.78    1.19
  -5   1   5   21.13    1.24
   5   1  -5   21.21    1.17
  -4  -1   5    3.27    0.47
   4  -1  -5    4.15    0.57
   4  -1  -5    3.64    0.56
   4  -1  -5    4.21    0.60
  -4  -1   5    4.48    0.48
   4  -1  -5    3.85    0.55
  -4  -1   5    3.47    0.49
  -4   1   5    4.93    0.60
   4   1  -5    4.06    0.50
  -4   1   5    4.49    0.62
   4   1  -5    3.60    0.47
  -4   1   5    3.73    0.51
   4   1  -5    4.12    0.52
   4   1  -5    4.38    0.52
  -4   1   5    3.77    0.55
  -3  -1   5   45.96    1.91
  -3  -1   5   42.19    1.94
  -3  -1   5   44.04    2.01
   3  -1  -5   43.95    2.04
   3  -1  -5   48.61    2.15
   3  -1  -5   42.30    2.04
   3  -1  -5   44.08    2.13
   3   1  -5   44.54    1.93
   3   1  -5   42.28    1.88
   3   1  -5   43.02    1.95
   3   1  -5   40.96    1.91
  -3   1   5   45.91    2.09
  -3   1   5   44.04    2.10
  -3   1   5   44.10    1.96
  -2  -1   5    0.93    0.42
   2  -1  -5    0.85    0.39
  -2  -1   5    0.17    0.27
   2  -1  -5    1.23    0.36
   2  -1  -5    0.55    0.34
  -2  -1   5    0.44    0.21
  -2  -1   5    0.94    0.36
   2  -1  -5    0.21    0.35
  -2   1   5    0.82    0.32
   2   1  -5    0.40    0.27
  -2   1   5    1.06    0.42
   2   1  -5    0.99    0.39
   2   1  -5    1.11    0.37
  -2   1   5    0.86    0.38
   2   1  -5    0.80    0.29
  -1  -1   5   80.03    3.60
   1  -1  -5   83.01    3.60
  -1  -1   5   85.97    3.36
   1  -1  -5   74.24    3.72
   1  -1  -5   81.39    3.69
  -1  -1   5   80.87    3.68
   1  -1  -5   82.76    3.66
  -1   1   5   79.45    3.67
  -1   1   5   79.36    3.41
  -1   1   5   81.60    3.71
   1   1  -5   85.47    3.54
   1   1  -5   79.74    3.48
   1   1  -5   88.11    3.60
   1   1  -5   79.72    3.40
   0  -1  -5  126.43    4.97
   0  -1   5  119.61    5.10
   0  -1  -5  116.91    5.20
   0  -1  -5  121.04    5.24
   0  -1  -5  113.84    5.04
   0  -1   5  120.17    4.95
   0  -1   5  102.76    4.54
   0   1   5  111.24    4.85
   0   1   5  110.22    5.14
   0   1  -5  125.84    4.88
   0   1  -5  112.09    4.81
   0   1  -5  114.38    4.79
   0   1   5  114.66    5.06
   0   1  -5  116.33    4.96
   1  -1   5   70.15    3.50
   1  -1   5   61.88    3.26
  -1  -1  -5   61.71    3.37
  -1  -1  -5   75.43    3.50
  -1  -1  -5   71.53    3.35
  -1  -1  -5   75.16    3.63
  -1   1  -5   76.43    3.46
   1   1   5   71.75    3.32
   1   1   5   66.07    3.50
   1   1   5   79.58    3.61
  -1   1  -5   69.99    3.27
  -1   1  -5   64.58    3.23
  -2  -1  -5   81.05    3.85
  -2  -1  -5   76.73    3.98
  -2  -1  -5   80.20    3.74
   2  -1   5   73.28    3.69
   2  -1   5   78.01    3.87
  -2  -1  -5   87.33    3.97
   2  -1   5   74.25    3.46
  -2   1  -5   76.76    3.80
  -2   1  -5   73.61    3.63
   2   1   5   72.56    3.82
   2   1   5   92.68    3.85
   2   1   5   91.29    4.14
  -2   1  -5   75.39    3.65
   3  -1   5    4.80    1.00
  -3  -1  -5    3.09    0.93
  -3  -1  -5    2.57    0.86
   3  -1   5    3.62    0.91
  -3  -1  -5    2.52    0.77
  -3  -1  -5    4.06    0.87
  -3   1  -5    2.78    0.80
  -3   1  -5    2.85    0.81
   3   1   5    2.81    0.91
   3   1   5    4.38    0.99
   3   1   5    2.39    0.87
  -3   1  -5    1.68    0.69
  -4  -1  -5  144.46    6.27
   4  -1   5  143.25    6.65
  -4  -1  -5  154.47    6.81
  -4  -1  -5  149.90    6.64
   4  -1   5  143.89    6.45
   4   1   5  147.83    6.88
  -4   1  -5  145.64    6.40
  -4   1  -5  144.53    6.30
   4   1   5  155.50    6.47
   4   1   5  147.41    6.62
  -5  -1  -5    2.46    0.89
  -5  -1  -5    2.93    1.08
  -5  -1  -5    3.25    1.03
   5  -1   5    4.26    1.09
   5  -1   5    4.36    1.13
   5   1   5    3.52    1.15
   5   1   5    4.52    1.07
   5   1   5    3.55    1.06
  -5   1  -5    3.46    0.96
  -5   1  -5    2.85    0.93
   6  -1   5   16.29    2.09
  -6  -1  -5   14.26    1.97
  -6  -1  -5   16.70    2.09
   6  -1   5   16.43    2.11
  -6   1  -5   17.45    2.07
   6   1   5   18.86    2.21
  -6   1  -5   19.27    2.04
  -7  -1  -5    7.27    1.61
   7  -1   5    6.72    1.49
   7  -1   5    7.65    1.68
   7   1   5    7.57    1.51
  -8  -1  -5    0.55    1.22
   8  -1   5    0.75    1.12
   8   1   5    1.50    1.16
 -11  -2   5    0.71    0.85
 -11  -2   5   -0.19    0.70
  11  -2  -5    0.95    0.79
  11   2  -5    0.13    0.75
 -11   2   5    0.61    0.87
  10  -2  -5    1.42    0.81
 -10  -2   5    1.93    0.71
 -10  -2   5    1.34    0.82
 -10   2   5    1.04    0.80
  10   2  -5    1.42    0.73
  -9  -2   5   -0.13    0.45
   9  -2  -5    0.05    0.50
  -9  -2   5    0.46    0.62
   9   2  -5    0.97    0.63
  -9   2   5    1.66    0.70
  -9   2   5    1.48    0.78
   8  -2  -5   78.43    3.64
   8  -2  -5   76.73    3.81
  -8  -2   5   77.36    3.68
  -8  -2   5   73.11    3.51
   8  -2  -5   82.49    3.70
  -8   2   5   77.60    3.72
  -8   2   5   79.80    3.80
   7  -2  -5    0.95    0.53
  -7  -2   5    0.90    0.46
   7  -2  -5    0.31    0.43
   7  -2  -5    2.35    0.65
  -7  -2   5    0.45    0.38
  -7   2   5    1.49    0.49
  -7   2   5    0.99    0.52
  -7   2   5    0.89    0.48
  -7   2   5    1.22    0.56
   6  -2  -5   43.07    2.26
   6  -2  -5   42.99    2.17
   6  -2  -5   44.80    1.66
   6  -2  -5   43.32    2.18
  -6  -2   5   37.02    1.96
  -6  -2   5   43.53    2.11
   6   2  -5   41.16    1.98
  -6   2   5   41.85    2.06
  -6   2   5   40.49    2.14
  -6   2   5   41.92    2.19
  -6   2   5   44.35    2.24
  -5  -2   5  368.88   14.26
   5  -2  -5  376.20   14.48
   5  -2  -5  371.17   14.01
  -5  -2   5  370.91   13.82
   5  -2  -5  373.18   13.81
   5  -2  -5  380.99   14.95
   5   2  -5  367.71   13.59
   5   2  -5  379.05   13.78
   5   2  -5  386.86   13.60
  -5   2   5  376.55   14.05
  -5   2   5  375.13   14.94
  -5   2   5  366.04   13.70
  -5   2   5  378.88   14.45
  -4  -2   5   95.37    3.78
  -4  -2   5   90.23    3.65
   4  -2  -5   92.71    4.00
   4  -2  -5   90.25    3.85
   4  -2  -5   94.91    4.00
   4  -2  -5   89.99    3.82
  -4  -2   5   92.64    3.77
   4   2  -5   91.24    3.62
  -4   2   5   92.02    4.01
   4   2  -5   92.85    3.58
  -4   2   5   91.34    3.95
  -4   2   5   95.29    3.90
   4   2  -5   88.95    3.57
  -4   2   5   93.81    3.74
  -3  -2   5   49.51    2.18
   3  -2  -5   48.96    2.34
   3  -2  -5   47.95    2.36
  -3  -2   5   50.92    2.11
  -3  -2   5   51.72    2.14
   3  -2  -5   50.16    2.35
   3  -2  -5   49.28    2.43
  -3  -2   5   52.66    2.20
   3   2  -5   50.12    2.13
   3   2  -5   51.84    2.11
  -3   2   5   51.82    2.25
  -3   2   5   48.55    2.37
  -3   2   5   50.01    2.36
  -3   2   5   49.79    2.37
   3   2  -5   49.42    2.05
  -2  -2   5   12.45    0.87
  -2  -2   5   13.10    0.89
  -2  -2   5   13.27    0.81
   2  -2  -5   12.86    1.01
   2  -2  -5   14.30    1.28
   2  -2  -5   12.15    0.91
  -2  -2   5   12.30    0.84
  -2   2   5   11.66    1.06
   2   2  -5   12.38    0.91
  -2   2   5   11.77    0.98
   2   2  -5   12.68    0.97
   2   2  -5   11.95    0.73
  -2   2   5   13.00    1.00
  -1  -2   5  445.83   17.52
   1  -2  -5  467.45   18.15
  -1  -2   5  478.24   17.58
  -1  -2   5  468.30   17.02
   1  -2  -5  425.73   17.75
   1  -2  -5  468.97   17.13
   1  -2  -5  490.69   18.49
   1  -2  -5  458.77   17.02
  -1  -2   5  431.83   16.94
  -1   2   5  471.83   17.63
  -1   2   5  462.26   16.69
  -1   2   5  448.74   17.26
   1   2  -5  448.80   16.57
   1   2  -5  504.09   16.77
   1   2  -5  406.29   16.82
   0  -2   5   14.66    1.31
   0  -2  -5   14.36    1.50
   0  -2  -5   13.94    1.36
   0  -2  -5   12.61    1.05
   0  -2   5   13.93    1.32
   0  -2   5   16.00    1.25
   0  -2  -5   11.91    1.27
   0  -2  -5   14.14    1.50
   0   2  -5   16.11    1.30
   0   2   5   12.64    1.36
   0   2   5   16.08    1.65
   0   2   5   14.12    1.30
   0   2  -5   13.35    1.10
   0   2  -5   14.35    1.09
  -1  -2  -5    6.49    1.11
  -1  -2  -5    5.26    0.93
   1  -2   5    4.56    0.82
   1  -2   5    4.50    0.74
  -1  -2  -5    5.94    0.91
  -1  -2  -5    5.93    1.07
   1  -2   5    4.21    0.52
  -1  -2  -5    5.49    0.83
  -1   2  -5    3.90    0.76
   1   2   5    6.13    1.07
  -1   2  -5    5.27    0.71
   1   2   5    4.65    0.96
   1   2   5    4.62    0.97
  -1   2  -5    4.45    0.71
  -2  -2  -5   23.04    1.76
  -2  -2  -5   29.84    2.10
  -2  -2  -5   24.99    1.72
   2  -2   5   26.83    1.78
   2  -2   5   25.83    1.82
  -2  -2  -5   30.43    2.51
   2   2   5   27.30    2.03
  -2   2  -5   25.51    1.64
   2   2   5   32.37    2.15
  -2   2  -5   29.45    1.82
   2   2   5   25.64    1.89
  -3  -2  -5    7.67    1.34
  -3  -2  -5    5.60    1.02
  -3  -2  -5    6.59    1.20
  -3  -2  -5    5.77    0.88
   3  -2   5    4.48    0.85
   3  -2   5    6.36    1.07
  -3   2  -5    4.53    0.83
   3   2   5    4.60    1.01
   3   2   5    5.14    1.05
   3   2   5    5.87    1.18
  -3   2  -5    4.36    0.91
   4  -2   5    6.08    1.07
  -4  -2  -5    5.81    0.94
   4  -2   5    5.60    1.04
  -4  -2  -5    6.01    1.27
  -4  -2  -5    2.13    0.97
   4   2   5    5.23    1.25
  -4   2  -5    2.84    0.88
  -4   2  -5    4.28    0.88
   4   2   5    4.79    1.14
   4   2   5    6.47    1.23
   5  -2   5    2.92    0.93
  -5  -2  -5    2.67    0.76
   5  -2   5    2.99    0.97
  -5  -2  -5    0.86    0.92
  -5  -2  -5    2.62    1.03
   5   2   5    3.07    1.03
  -5   2  -5    1.91    0.85
   5   2   5    1.94    0.93
   6  -2   5   -0.37    0.72
  -6  -2  -5    0.94    1.04
  -6  -2  -5    0.27    0.64
  -6  -2  -5   -0.79    0.93
   6  -2   5    0.28    0.82
   6   2   5    0.41    1.04
  -6   2  -5   -0.08    0.77
   6   2   5    0.71    0.89
  -7  -2  -5    5.87    1.81
   7  -2   5    8.40    1.66
   7  -2   5    8.12    1.67
  -7  -2  -5    5.85    1.69
   7   2   5    5.98    1.44
  -7   2  -5   10.64    1.73
   8  -2   5    1.81    1.22
  -8  -2  -5    0.87    1.39
   8  -2   5    2.73    1.45
  10  -3  -5   40.66    2.59
 -10  -3   5   33.16    2.25
 -10  -3   5   34.83    2.47
 -10   3   5   38.08    2.59
  -9  -3   5    2.19    0.68
  -9  -3   5    1.85    0.70
   9  -3  -5    1.76    0.77
   9  -3  -5    2.98    0.96
  -9   3   5    1.86    0.80
   8  -3  -5   22.02    1.71
  -8  -3   5   22.96    1.52
   8  -3  -5   26.78    1.89
  -8  -3   5   22.11    1.59
  -8   3   5   23.77    1.62
  -8   3   5   22.92    1.75
   8   3  -5   19.81    1.47
   7  -3  -5    1.44    0.63
   7  -3  -5    1.28    0.58
  -7  -3   5    2.29    0.55
  -7  -3   5    2.24    0.52
  -7   3   5    1.34    0.53
   7   3  -5    1.43    0.50
  -7   3   5    2.21    0.72
  -7   3   5    2.16    0.61
   6  -3  -5   23.44    1.62
   6  -3  -5   24.02    1.13
  -6  -3   5   22.62    1.29
   6  -3  -5   23.11    1.55
   6  -3  -5   23.22    1.43
  -6  -3   5   23.56    1.37
   6  -3  -5   23.76    1.56
  -6   3   5   23.01    1.55
  -6   3   5   26.91    1.64
  -6   3   5   22.20    1.44
   6   3  -5   23.23    1.31
  -5  -3   5   14.00    0.89
   5  -3  -5   13.22    1.21
   5  -3  -5   14.69    1.04
   5  -3  -5   15.75    1.19
   5  -3  -5   16.70    1.26
  -5  -3   5   14.43    0.95
   5  -3  -5   15.62    0.88
  -5   3   5   15.42    1.19
  -5   3   5   14.32    1.06
  -5   3   5   15.19    1.16
   4  -3  -5    1.97    0.54
   4  -3  -5    0.87    0.35
   4  -3  -5    1.52    0.54
   4  -3  -5    1.97    0.55
  -4  -3   5    1.44    0.31
  -4  -3   5    0.97    0.28
  -4  -3   5    1.09    0.28
  -4   3   5    1.16    0.47
  -4   3   5    0.87    0.32
  -4   3   5    0.88    0.40
   4   3  -5    1.08    0.28
   4   3  -5    1.22    0.29
  -4   3   5    1.99    0.49
   3  -3  -5   32.35    1.80
  -3  -3   5   30.32    1.32
  -3  -3   5   29.96    1.40
   3  -3  -5   31.72    1.72
   3  -3  -5   29.67    1.80
   3  -3  -5   28.56    1.55
  -3  -3   5   28.96    1.35
  -3  -3   5   31.04    1.39
   3   3  -5   30.24    1.35
  -3   3   5   31.47    1.58
  -3   3   5   30.98    1.68
  -3   3   5   29.73    1.71
   3   3  -5   28.72    1.28
  -3   3   5   30.48    1.65
  -2  -3   5    1.08    0.39
  -2  -3   5    0.73    0.26
  -2  -3   5    1.08    0.25
  -2  -3   5    0.94    0.33
   2  -3  -5    0.44    0.49
   2  -3  -5    0.88    0.56
   2  -3  -5    1.14    0.65
   2  -3  -5    0.87    0.49
   2  -3  -5    0.63    0.30
  -2   3   5    0.25    0.43
  -2   3   5    0.79    0.42
   2   3  -5    0.97    0.24
  -2   3   5    1.14    0.34
   2   3  -5    0.64    0.39
  -2   3   5    0.97    0.41
   1  -3  -5   43.53    2.58
   1  -3  -5   49.55    2.79
   1  -3  -5   51.67    2.40
  -1  -3   5   53.57    2.46
  -1  -3   5   50.38    2.35
  -1  -3   5   59.10    2.52
   1  -3  -5   58.35    2.79
   1  -3  -5   47.77    2.58
  -1   3   5   50.51    2.40
  -1   3   5   50.41    2.80
  -1   3   5   52.49    2.58
   1   3  -5   50.36    2.24
   1   3  -5   51.04    2.29
   0  -3   5   87.29    3.80
   0  -3  -5   86.83    3.91
   0  -3   5   83.52    3.61
   0  -3  -5   81.92    3.93
   0  -3  -5   86.65    3.79
   0  -3   5   86.96    3.88
   0  -3  -5   88.47    4.31
   0  -3  -5   79.95    4.09
   0   3   5   89.13    4.05
   0   3  -5   84.46    3.49
   0   3   5   89.89    4.20
   0   3  -5   90.60    3.67
   0   3   5   85.08    3.78
   1  -3   5   47.65    2.50
  -1  -3  -5   51.27    2.88
  -1  -3  -5   56.71    3.13
  -1  -3  -5   49.07    2.40
  -1  -3  -5   50.30    2.49
  -1  -3  -5   43.78    2.50
   1   3   5   53.09    2.90
   1   3   5   44.32    2.67
  -1   3  -5   43.79    2.37
   1   3   5   44.95    2.76
   2  -3   5   51.21    2.78
  -2  -3  -5   55.25    2.74
   2  -3   5   54.40    2.69
  -2  -3  -5   53.80    2.75
  -2  -3  -5   60.45    3.39
  -2  -3  -5   59.25    3.23
   2   3   5   56.26    3.05
  -2   3  -5   50.15    2.71
   2   3   5   57.47    3.21
   2   3   5   56.20    3.13
  -3  -3  -5    2.44    0.60
   3  -3   5    2.24    0.66
  -3  -3  -5    2.31    0.62
  -3  -3  -5    2.07    0.96
   3  -3   5    0.90    0.61
  -3  -3  -5    4.91    1.11
   3   3   5    3.18    0.99
  -3   3  -5    2.02    0.71
   3   3   5    2.02    0.81
   4  -3   5  117.34    5.19
   4  -3   5  115.68    5.37
  -4  -3  -5  112.20    5.12
  -4  -3  -5  115.87    5.85
  -4  -3  -5  106.86    5.57
   4   3   5  123.18    5.50
   4   3   5  109.20    5.47
  -4   3  -5  121.87    5.18
  -5  -3  -5    3.79    1.19
   5  -3   5    3.99    1.09
   5  -3   5    1.60    0.83
  -5  -3  -5    2.95    0.77
  -5  -3  -5    3.53    1.33
  -5  -3  -5    2.72    0.70
   5   3   5    3.18    1.08
  -5   3  -5    2.18    0.91
   5   3   5    2.55    1.01
  -6  -3  -5   13.11    2.16
   6  -3   5   15.29    1.89
  -6  -3  -5   12.66    1.34
   6  -3   5   13.93    1.86
  -6  -3  -5   11.37    1.93
  -6  -3  -5   13.80    1.47
  -6  -3  -5   13.37    1.40
  -6   3  -5   13.69    1.74
   6   3   5   16.75    2.14
  -7  -3  -5    6.66    1.01
   7  -3   5    6.67    1.50
   7  -3   5    5.31    1.37
  -7  -3  -5    6.10    1.72
  -7  -3  -5    4.61    0.89
  -7  -3  -5    5.67    1.62
  -7   3  -5    4.88    1.32
 -10  -4   5    1.78    0.80
  10  -4  -5    0.89    0.84
 -10  -4   5   -0.01    0.55
  -9  -4   5    5.46    0.97
  -9  -4   5    4.90    0.87
   9  -4  -5    6.69    1.27
   9  -4  -5    5.21    1.04
  -9   4   5    5.39    1.14
   9   4  -5    5.80    0.93
   8  -4  -5   21.23    1.59
  -8  -4   5   25.29    1.69
  -8  -4   5   23.60    1.52
   8  -4  -5   24.51    2.07
   8  -4  -5   23.98    1.95
  -8   4   5   25.12    1.88
  -8   4   5   22.77    1.73
   8   4  -5   25.84    1.61
   7  -4  -5   20.50    1.41
  -7  -4   5   21.50    1.32
   7  -4  -5   22.84    1.69
   7  -4  -5   25.65    1.80
  -7  -4   5   22.39    1.45
   7   4  -5   22.19    1.37
  -7   4   5   21.89    1.57
  -7   4   5   21.38    1.66
   6  -4  -5   67.49    3.06
  -6  -4   5   63.31    2.91
  -6  -4   5   66.75    2.77
   6  -4  -5   64.36    3.17
  -6  -4   5   68.66    2.88
   6  -4  -5   63.29    3.26
  -6   4   5   65.29    3.04
   6   4  -5   63.98    2.79
  -6   4   5   66.04    3.18
  -5  -4   5   89.32    3.49
   5  -4  -5   87.64    3.85
  -5  -4   5   88.59    3.59
   5  -4  -5   87.16    3.39
  -5  -4   5   86.13    3.61
   5  -4  -5   88.05    4.05
   5  -4  -5   90.55    3.95
  -5   4   5   92.52    3.98
   5   4  -5   86.44    3.46
  -5   4   5   86.98    3.77
   4  -4  -5   10.09    1.08
   4  -4  -5   12.70    1.21
  -4  -4   5   13.87    0.78
  -4  -4   5   13.04    0.77
  -4  -4   5   14.06    0.75
   4  -4  -5   15.04    0.96
  -4  -4   5   14.27    1.19
   4  -4  -5   14.50    0.94
  -4   4   5   13.98    1.18
  -4   4   5   12.10    1.17
   4   4  -5   11.85    0.72
  -3  -4   5  158.68    5.71
   3  -4  -5  131.01    6.45
  -3  -4   5  151.92    5.77
   3  -4  -5  155.32    6.21
  -3  -4   5  149.81    5.81
  -3  -4   5  158.10    5.71
   3  -4  -5  155.47    6.38
   3  -4  -5  151.94    5.59
   3  -4  -5  152.77    6.15
  -3   4   5  144.32    6.18
   3   4  -5  156.18    5.56
  -3   4   5  154.98    6.22
   3   4  -5  150.11    5.50
  -3   4   5  145.22    5.90
  -2  -4   5    3.70    0.41
   2  -4  -5    4.05    0.76
   2  -4  -5    3.10    0.60
  -2  -4   5    3.45    0.30
   2  -4  -5    4.37    0.80
   2  -4  -5    3.37    0.59
  -2  -4   5    3.10    0.34
  -2  -4   5    2.69    0.55
  -2  -4   5    5.09    0.57
   2  -4  -5    3.85    0.49
  -2   4   5    2.55    0.56
   2   4  -5    4.87    0.58
  -2   4   5    3.92    0.64
  -2   4   5    3.70    0.83
   2   4  -5    4.04    0.36
   1  -4  -5   86.83    3.62
   1  -4  -5   83.39    3.76
   1  -4  -5   84.10    3.95
  -1  -4   5   85.99    3.53
  -1  -4   5   84.46    3.60
   1  -4  -5   83.45    4.13
   1   4  -5   86.72    3.33
  -1   4   5   85.54    4.20
  -1   4   5   81.96    3.66
  -1   4   5   85.19    3.82
   1   4  -5   86.99    3.45
   0  -4   5   50.63    2.50
   0  -4  -5   47.62    2.92
   0  -4   5   51.77    2.19
   0  -4  -5   45.84    2.95
   0  -4  -5   50.80    2.27
   0  -4   5   53.23    2.33
   0  -4  -5   51.22    2.36
   0   4   5   49.21    2.55
   0   4  -5   46.14    2.31
   0   4   5   49.46    2.90
   0   4  -5   50.12    2.16
   1  -4   5   29.66    1.85
  -1  -4  -5   34.47    2.54
  -1  -4  -5   33.92    1.70
  -1  -4  -5   33.93    1.65
   1  -4   5   35.11    1.71
  -1  -4  -5   34.48    2.43
   1   4   5   37.30    2.41
   1   4   5   31.40    2.16
  -1   4  -5   30.37    1.81
  -2  -4  -5    1.59    0.95
   2  -4   5    0.25    0.40
  -2  -4  -5    0.18    0.30
  -2  -4  -5    0.44    0.75
   2  -4   5   -0.01    0.44
  -2  -4  -5    0.38    0.32
  -2   4  -5    0.47    0.49
   2   4   5    0.12    0.70
   2   4   5    0.83    0.76
   3  -4   5   12.59    1.28
   3  -4   5   10.73    1.26
  -3  -4  -5   15.90    2.02
  -3  -4  -5   11.82    1.33
  -3  -4  -5   14.56    1.79
  -3  -4  -5   12.42    0.95
  -3  -4  -5   13.70    0.94
  -3   4  -5   10.90    1.24
   3   4   5   10.42    1.46
   3   4   5   13.77    1.67
   4  -4   5    2.15    0.75
   4  -4   5    1.76    0.77
  -4  -4  -5    2.23    1.07
  -4  -4  -5    1.96    0.48
  -4  -4  -5    2.48    1.20
  -4  -4  -5    2.97    0.84
  -4  -4  -5    1.57    0.45
  -4   4  -5    3.24    0.86
   4   4   5    3.07    1.06
  -5  -4  -5   36.09    2.23
   5  -4   5   35.90    2.37
  -5  -4  -5   29.88    1.69
   5  -4   5   33.47    2.46
  -5  -4  -5   33.25    1.70
  -5  -4  -5   28.04    2.82
  -5  -4  -5   36.63    3.38
  -5   4  -5   34.08    2.32
   5   4   5   40.00    2.82
  -6  -4  -5    5.42    1.49
  -6  -4  -5    5.06    1.05
   6  -4   5    3.24    1.12
   6  -4   5    3.81    1.10
  -6  -4  -5    3.28    1.44
   6   4   5    4.90    1.43
  -6   4  -5    5.02    1.19
  -7  -4  -5    3.85    1.55
   7  -4   5    1.15    1.10
  -7  -4  -5    2.19    1.31
   7  -4   5    2.51    1.12
   7   4   5    0.85    1.17
  -7   4  -5    1.16    1.03
   9  -5  -5    1.69    0.84
  -9  -5   5   -0.09    0.60
  -9  -5   5    0.99    0.59
   9  -5  -5    1.14    0.53
   9  -5  -5    0.97    0.84
   9   5  -5    1.08    0.62
   8  -5  -5   11.36    1.02
   8  -5  -5   10.45    1.37
  -8  -5   5    8.67    1.09
  -8  -5   5   10.66    1.05
   8  -5  -5    8.87    1.33
  -8   5   5   11.04    1.36
   8   5  -5   10.55    1.13
   7  -5  -5    1.19    0.69
  -7  -5   5    0.54    0.39
   7  -5  -5    0.70    0.65
  -7  -5   5    0.27    0.44
  -7  -5   5    1.59    0.62
   7  -5  -5    1.15    0.41
  -7   5   5    0.75    0.63
   7   5  -5    0.25    0.41
   6  -5  -5   17.09    1.45
  -6  -5   5   19.07    1.08
  -6  -5   5   18.93    1.22
   6  -5  -5   20.28    1.72
  -6  -5   5   21.63    1.44
   6  -5  -5   23.42    1.91
   6  -5  -5   20.32    1.18
  -6   5   5   21.23    1.53
   6   5  -5   18.79    1.16
   5  -5  -5    9.04    1.17
   5  -5  -5    7.73    0.81
  -5  -5   5    6.87    0.64
   5  -5  -5    8.94    1.16
  -5  -5   5   10.03    1.06
   5  -5  -5    6.69    0.81
  -5  -5   5    7.42    0.54
   5  -5  -5    7.53    0.67
   5   5  -5    6.64    0.62
  -5   5   5    6.60    0.94
   4  -5  -5    1.17    0.38
  -4  -5   5    0.74    0.21
   4  -5  -5    1.22    0.59
   4  -5  -5    1.22    0.29
   4  -5  -5    0.71    0.42
  -4  -5   5    0.09    0.46
   4  -5  -5    0.66    0.51
  -4  -5   5    0.74    0.22
  -4   5   5    0.81    0.48
   4   5  -5    0.63    0.23
  -4   5   5    0.60    0.59
   3  -5  -5   13.48    1.35
   3  -5  -5   12.23    1.29
  -3  -5   5   14.78    1.28
   3  -5  -5   13.70    1.16
   3   5  -5   13.63    0.67
  -3   5   5   16.45    1.52
   3   5  -5   13.76    0.64
  -3   5   5   12.19    1.14
   2  -5  -5    0.60    0.51
  -2  -5   5   -0.09    0.37
   2  -5  -5    0.78    0.52
   2  -5  -5   -0.20    0.40
  -2   5   5   -0.07    0.62
   2   5  -5    0.29    0.30
  -2   5   5    0.30    0.43
   2   5  -5    0.00    0.17
   1  -5  -5   24.40    1.58
  -1  -5   5   25.38    1.59
   1  -5  -5   25.47    1.97
   1  -5  -5   25.72    1.93
  -1  -5   5   27.81    1.17
  -1  -5   5   24.53    1.27
   1   5  -5   27.42    1.22
   1   5  -5   27.61    1.36
  -1   5   5   26.24    1.67
   0  -5  -5   43.82    2.94
   0  -5   5   47.20    2.33
   0  -5   5   50.06    1.96
   0  -5  -5   44.99    2.34
   0  -5  -5   44.51    2.93
   0   5  -5   45.47    2.16
   0   5   5   50.46    2.58
  -1  -5  -5   23.10    1.64
   1  -5   5   23.01    1.53
   1  -5   5   24.99    1.28
  -1  -5  -5   21.73    2.12
  -1  -5  -5   23.01    2.30
  -1   5  -5   24.19    1.44
   1   5   5   23.60    2.12
  -2  -5  -5   28.94    2.51
   2  -5   5   24.09    1.69
  -2  -5  -5   26.72    2.55
  -2  -5  -5   25.57    1.78
   2  -5   5   26.40    1.53
   2   5   5   31.54    2.67
  -2   5  -5   27.09    1.63
  -3  -5  -5    3.70    1.10
  -3  -5  -5    1.70    0.70
  -3  -5  -5    2.70    1.19
   3  -5   5    1.68    0.65
   3  -5   5    1.19    0.53
  -3   5  -5    1.47    0.63
   3   5   5    2.28    1.02
  -4  -5  -5   66.86    4.18
   4  -5   5   71.42    3.74
   4  -5   5   67.52    3.47
  -4  -5  -5   79.56    4.55
  -4  -5  -5   71.56    3.52
   4   5   5   76.49    4.17
  -4   5  -5   72.06    3.55
  -5  -5  -5    1.27    0.85
   5  -5   5    0.09    0.78
   5  -5   5    1.09    0.75
  -5  -5  -5    2.68    1.22
  -5  -5  -5    3.31    1.37
  -5   5  -5    0.72    0.79
   5   5   5    0.58    1.04
  -6  -5  -5   10.11    1.41
  -6  -5  -5    4.60    1.45
  -6  -5  -5    7.96    1.95
   6  -5   5    6.57    1.39
   6  -5   5    6.80    1.37
  -6   5  -5    7.01    1.39
   6   5   5    8.26    1.71
   8  -6  -5   32.89    2.40
  -8  -6   5   31.75    1.73
   8  -6  -5   34.20    2.53
  -8  -6   5   35.30    2.21
  -8   6   5   31.99    2.26
   8   6  -5   33.05    1.94
   7  -6  -5    0.14    0.70
   7  -6  -5    0.04    0.67
  -7  -6   5   -0.46    0.47
  -7  -6   5    0.27    0.59
  -7  -6   5    0.14    0.31
   7   6  -5    0.17    0.42
  -7   6   5    0.33    0.63
   6  -6  -5    9.17    1.26
  -6  -6   5    8.30    0.93
  -6  -6   5    9.28    1.16
   6  -6  -5    8.33    1.24
   6   6  -5    8.17    0.80
  -6   6   5    9.92    1.23
  -5  -6   5  111.76    4.62
   5  -6  -5  122.37    4.45
   5  -6  -5  114.85    5.13
   5  -6  -5  107.24    4.97
  -5  -6   5   96.75    4.44
   5   6  -5  118.74    4.26
  -5   6   5  109.55    4.80
   4  -6  -5   31.87    1.80
  -4  -6   5   35.22    1.97
   4  -6  -5   31.54    2.09
   4  -6  -5   31.58    2.07
  -4   6   5   31.78    1.94
   4   6  -5   32.62    1.36
   3  -6  -5   14.17    1.43
   3  -6  -5   12.52    1.19
  -3  -6   5   12.69    1.26
   3  -6  -5   15.25    1.51
  -3   6   5   14.02    1.33
   2  -6  -5    2.61    0.73
  -2  -6   5    3.68    0.76
   2  -6  -5    2.86    0.67
   2  -6  -5    5.53    1.03
  -2   6   5    3.89    0.77
   1  -6  -5  128.55    5.36
   1  -6  -5  138.12    6.19
  -1  -6   5  126.62    5.33
   1  -6  -5  141.07    6.16
   1   6  -5  135.98    5.03
  -1   6   5  139.21    5.69
   0  -6   5    2.30    0.50
   0  -6  -5    1.78    1.02
   0  -6  -5    1.73    0.84
   0  -6  -5    1.91    0.72
   0   6  -5    2.21    0.43
   0   6   5    0.85    0.66
   1  -6   5    0.68    0.48
  -1  -6  -5    0.55    0.58
   1  -6   5    0.59    0.29
  -1  -6  -5    0.86    0.89
  -1  -6  -5    0.84    0.97
   1   6   5    1.32    0.81
  -1   6  -5    0.52    0.39
  -2  -6  -5    8.09    1.60
  -2  -6  -5   11.03    1.32
   2  -6   5   10.64    1.14
  -2  -6  -5    6.97    1.45
   2  -6   5   11.24    0.97
  -2   6  -5    9.98    1.02
   2   6   5   12.45    1.74
  -3  -6  -5    2.61    0.90
  -3  -6  -5    4.35    1.30
   3  -6   5    2.76    0.81
  -3  -6  -5    5.01    1.38
   3  -6   5    3.16    0.68
   3   6   5    4.87    1.28
  -3   6  -5    2.70    0.74
   4  -6   5    2.23    0.84
   4  -6   5    1.20    0.70
  -4  -6  -5    1.24    1.08
  -4  -6  -5    4.01    1.46
  -4  -6  -5    4.03    1.00
  -4   6  -5    1.64    0.74
   4   6   5    4.64    1.30
  -5  -6  -5    0.44    1.27
  -5  -6  -5    0.72    1.03
   5  -6   5    1.68    0.88
  -5  -6  -5    3.78    1.11
   5  -6   5    2.36    0.84
   5   6   5    2.31    1.26
  -5   6  -5    1.78    0.86
  -7  -7   5   -0.14    0.64
  -7  -7   5    0.57    0.68
   7  -7  -5    0.87    0.77
   7  -7  -5    0.58    0.79
  -7   7   5   -0.17    0.66
   7   7  -5    0.33    0.46
   6  -7  -5    9.86    1.44
  -6  -7   5   10.24    1.38
   6  -7  -5    7.01    1.22
  -6   7   5    9.64    1.30
   6   7  -5   10.87    0.89
   5  -7  -5    3.39    0.90
   5  -7  -5    4.66    0.81
   5  -7  -5    4.93    1.01
  -5  -7   5    4.68    0.95
   5   7  -5    3.86    0.47
  -5   7   5    5.18    0.96
   4  -7  -5   -0.29    0.47
   4  -7  -5   -0.83    0.59
  -4  -7   5    0.86    0.64
   4  -7  -5    1.02    0.67
  -4   7   5    0.24    0.57
   3  -7  -5    5.44    1.10
   3  -7  -5    8.57    1.21
  -3  -7   5    6.08    1.02
   3  -7  -5    7.64    1.05
  -3   7   5    7.55    1.07
   2  -7  -5    1.31    0.68
   2  -7  -5   -0.53    0.56
  -2  -7   5   -0.48    0.52
   2  -7  -5   -0.64    0.66
  -2   7   5    0.07    0.55
   1  -7  -5    8.83    1.57
   1  -7  -5    7.88    1.08
   1  -7  -5    8.72    1.25
  -1  -7   5    6.80    1.03
  -1   7   5    9.97    1.30
   1   7  -5    9.01    0.56
   0  -7  -5   24.83    2.05
   0  -7  -5   24.55    2.34
   0  -7  -5   25.78    2.63
   0   7  -5   26.39    1.30
   0   7   5   26.90    2.02
  -1  -7  -5    9.25    1.30
  -1  -7  -5   11.85    1.75
   1  -7   5    9.81    1.03
  -1  -7  -5    8.85    1.59
  -1   7  -5   11.15    0.95
   1   7   5   10.84    1.60
  -2  -7  -5   11.98    1.79
  -2  -7  -5    9.55    1.40
   2  -7   5    9.63    0.89
  -2  -7  -5    7.21    1.69
   2  -7   5   10.44    1.16
  -2   7  -5    8.39    0.96
   2   7   5   11.44    1.87
  -3  -7  -5   -0.39    0.74
   3  -7   5    1.53    0.54
  -3  -7  -5    0.81    0.97
   3  -7   5   -0.04    0.59
  -3  -7  -5   -0.28    1.02
   3   7   5    1.63    1.15
  -3   7  -5    0.15    0.53
   4  -7   5   37.14    2.44
  -4  -7  -5   30.96    2.99
  -4  -7  -5   35.40    2.77
  -4  -7  -5   43.90    3.63
   4  -7   5   32.90    2.08
   4   7   5   35.86    3.21
  -4   7  -5   28.59    2.11
  -5  -8   5   18.82    1.83
   5  -8  -5   18.12    1.90
   5  -8  -5   15.78    1.73
  -5   8   5   18.42    1.75
  -4  -8   5    2.93    0.95
   4  -8  -5    3.12    0.86
   4  -8  -5    1.72    0.73
   4  -8  -5    1.91    0.90
  -4   8   5    0.98    0.68
   3  -8  -5   29.03    1.96
  -3  -8   5   28.23    2.05
   3  -8  -5   30.93    2.65
   3  -8  -5   27.29    2.07
  -3   8   5   25.24    1.96
   2  -8  -5    4.05    0.92
   2  -8  -5    1.63    0.82
   2  -8  -5    2.79    1.21
  -2  -8   5    2.28    0.86
  -2   8   5    3.29    0.91
   1  -8  -5   20.15    2.38
  -1  -8   5   16.80    1.72
   1  -8  -5   17.64    1.75
   1  -8  -5   21.23    1.98
  -1   8   5   22.90    2.08
   1   8  -5   19.47    0.91
   0  -8  -5   12.82    1.58
   0  -8  -5   11.69    1.64
   0  -8  -5   10.71    1.79
   0   8   5   13.52    1.74
   0   8  -5   11.43    0.79
  -1  -8  -5   10.08    1.71
  -1  -8  -5    9.33    1.64
  -1  -8  -5   10.82    1.53
   1   8   5    5.86    1.49
  -1   8  -5    8.49    0.84
   2  -8   5    0.68    0.58
  -2  -8  -5    0.01    1.04
  -2  -8  -5    1.04    0.98
  -2  -8  -5   -0.11    0.73
  -2   8  -5    0.68    0.48
   2   8   5    0.42    1.11
  11   0  -6   -0.01    0.79
 -11   0   6    1.33    0.84
 -11   0   6    1.52    0.87
 -10   0   6   13.54    1.65
 -10   0   6   13.09    1.55
  10   0  -6   11.87    1.43
   9   0  -6    0.41    0.55
  -9   0   6    0.93    0.65
  -9   0   6    0.61    0.56
  -8   0   6    7.88    1.01
  -8   0   6    9.33    1.17
   8   0  -6    8.48    1.03
   8   0  -6    9.78    1.10
   7   0  -6   21.54    1.40
  -7   0   6   19.30    1.44
  -7   0   6   17.84    1.34
   7   0  -6   21.85    1.40
  -6   0   6    0.64    0.40
   6   0  -6    0.12    0.36
  -6   0   6    0.11    0.35
   6   0  -6    0.16    0.30
   6   0  -6    0.02    0.37
   5   0  -6   45.67    2.25
  -5   0   6   48.22    2.38
   5   0  -6   52.06    2.29
  -5   0   6   52.24    2.20
  -5   0   6   45.62    2.28
   5   0  -6   49.49    2.36
  -4   0   6    6.47    0.75
   4   0  -6    7.16    0.75
  -4   0   6    7.41    0.72
  -4   0   6    7.76    0.83
   4   0  -6    6.50    0.74
   4   0  -6   10.00    0.88
  -3   0   6   33.01    1.65
  -3   0   6   35.30    1.82
   3   0  -6   32.20    1.75
   3   0  -6   32.30    1.67
   3   0  -6   34.21    1.73
  -3   0   6   35.06    1.77
   2   0  -6  242.29    9.22
  -2   0   6  249.84    9.58
   2   0  -6  234.95    9.04
  -2   0   6  233.70    9.03
  -2   0   6  235.49    9.25
   2   0  -6  241.95    9.49
  -1   0   6  152.09    6.43
   1   0  -6  145.73    6.48
   1   0  -6  158.97    6.40
  -1   0   6  153.74    6.61
  -1   0   6  166.87    6.22
   1   0  -6  149.84    6.26
   0   0  -6   72.33    3.64
   0   0  -6   74.65    3.56
   0   0  -6   68.23    3.44
   0   0   6   74.40    3.61
   0   0   6   75.02    3.39
   0   0   6   76.71    3.78
   0   0  -6   83.39    3.79
  -1   0  -6    3.08    0.80
  -1   0  -6    2.00    0.70
  -1   0  -6    1.74    0.71
  -1   0  -6    2.18    0.73
   1   0   6    2.11    0.72
   1   0   6    1.82    0.64
   1   0   6    3.84    0.88
   2   0   6  320.74   11.82
  -2   0  -6  302.76   12.53
  -2   0  -6  303.27   11.94
  -2   0  -6  311.22   12.18
   2   0   6  314.42   12.63
   2   0   6  297.31   12.21
  -3   0  -6    0.48    0.75
  -3   0  -6    0.64    0.74
   3   0   6    1.07    0.79
   3   0   6    0.48    0.70
  -3   0  -6    0.90    0.77
  -4   0  -6    9.70    1.45
   4   0   6   12.31    1.77
  -4   0  -6   11.16    1.52
   5   0   6   13.39    1.96
  -5   0  -6   18.98    2.07
  -5   0  -6   18.08    2.15
   5   0   6   14.65    1.94
   6   0   6    8.39    1.86
  -6   0  -6    7.80    1.53
   6   0   6    4.39    1.34
  -7   0  -6   -0.72    1.12
   7   0   6    0.70    1.11
 -11  -1   6    1.82    0.89
 -11  -1   6    2.44    0.99
 -11   1   6    1.55    0.90
 -11   1   6   -0.17    0.83
  11   1  -6    1.96    0.91
 -11   1   6    0.95    0.61
  10  -1  -6   44.98    2.78
 -10  -1   6   41.63    2.63
 -10   1   6   46.89    2.85
 -10   1   6   44.39    2.45
 -10   1   6   47.06    2.83
  10   1  -6   42.72    2.62
  -9  -1   6    5.88    0.99
   9  -1  -6    6.43    0.96
   9  -1  -6    5.93    1.01
  -9  -1   6    4.94    0.90
  -9   1   6    6.79    1.12
  -9   1   6    6.30    1.05
   9   1  -6    6.92    1.02
  -9   1   6    4.93    0.78
   8  -1  -6   34.18    2.04
   8  -1  -6   34.58    2.04
  -8  -1   6   33.64    2.06
  -8  -1   6   30.30    1.92
   8   1  -6   34.66    1.98
  -8   1   6   33.42    2.05
  -8   1   6   34.83    1.92
  -8   1   6   35.06    2.14
   7  -1  -6  109.70    4.95
  -7  -1   6  110.66    4.89
   7  -1  -6  112.45    4.79
   7  -1  -6  113.52    4.77
  -7  -1   6  110.94    4.72
  -7   1   6  115.37    4.99
   7   1  -6  114.32    4.69
  -7   1   6  117.97    4.88
  -7   1   6  115.88    4.95
  -6  -1   6   33.22    1.80
   6  -1  -6   34.98    1.97
   6  -1  -6   34.64    1.89
  -6  -1   6   36.08    1.91
   6  -1  -6   35.30    1.90
  -6   1   6   35.82    1.80
   6   1  -6   36.45    1.82
   6   1  -6   36.46    1.81
  -6   1   6   33.89    1.96
  -6   1   6   33.10    1.90
  -6   1   6   37.97    1.89
   5  -1  -6  144.36    5.94
  -5  -1   6  140.49    5.65
   5  -1  -6  144.97    5.69
   5  -1  -6  141.85    5.73
  -5  -1   6  142.26    5.83
   5   1  -6  142.45    5.55
   5   1  -6  145.20    5.62
  -5   1   6  141.15    5.92
  -5   1   6  149.65    5.58
  -5   1   6  143.49    5.77
   4  -1  -6    0.44    0.38
  -4  -1   6   -0.03    0.25
   4  -1  -6    0.27    0.36
   4  -1  -6    0.05    0.23
  -4  -1   6    0.39    0.28
   4  -1  -6   -0.27    0.30
  -4  -1   6    0.45    0.32
   4   1  -6    0.37    0.27
  -4   1   6    0.10    0.31
  -4   1   6    0.09    0.33
   4   1  -6    0.01    0.29
   4   1  -6    0.24    0.29
  -4   1   6   -0.02    0.35
   4   1  -6   -0.21    0.26
   3  -1  -6  274.17   10.59
  -3  -1   6  255.72   10.11
   3  -1  -6  266.16   10.10
   3  -1  -6  268.62   10.23
   3  -1  -6  283.84   10.92
  -3  -1   6  271.64   10.46
  -3  -1   6  276.97   10.00
   3   1  -6  271.55   10.36
   3   1  -6  278.96   10.00
  -3   1   6  274.90   10.58
   3   1  -6  257.04   10.10
   3   1  -6  258.44    9.90
  -3   1   6  266.79   10.26
  -3   1   6  264.89    9.98
  -2  -1   6   52.83    2.28
  -2  -1   6   50.49    2.48
   2  -1  -6   48.64    2.40
   2  -1  -6   47.00    2.52
   2  -1  -6   44.53    2.41
   2  -1  -6   51.32    2.51
  -2  -1   6   50.98    2.40
   2   1  -6   45.71    2.37
  -2   1   6   52.74    2.56
   2   1  -6   47.47    2.22
  -2   1   6   46.67    2.45
  -2   1   6   48.39    2.28
   2   1  -6   49.32    2.29
   2   1  -6   45.86    2.33
   1  -1  -6    8.89    1.12
  -1  -1   6   11.24    0.97
  -1  -1   6   10.42    1.16
   1  -1  -6    9.18    1.16
  -1  -1   6    9.34    1.13
   1  -1  -6    8.92    1.23
   1   1  -6   10.56    1.10
   1   1  -6    7.98    1.01
  -1   1   6    9.62    1.06
  -1   1   6    8.54    1.17
  -1   1   6    7.58    1.10
   1   1  -6    8.27    1.03
   1   1  -6    7.76    0.94
   0  -1  -6    4.61    0.84
   0  -1   6    5.15    0.86
   0  -1  -6    5.09    0.93
   0  -1   6    4.35    0.71
   0  -1   6    3.07    0.79
   0  -1  -6    5.30    0.89
   0  -1  -6    4.61    0.92
   0   1  -6    5.42    0.82
   0   1   6    5.22    0.99
   0   1   6    4.73    0.95
   0   1   6    3.69    0.79
   0   1  -6    4.28    0.81
   0   1  -6    4.78    0.86
   1  -1   6   -0.37    0.45
   1  -1   6   -0.37    0.54
  -1  -1  -6    1.09    0.56
  -1  -1  -6    0.42    0.61
  -1  -1  -6   -0.56    0.47
  -1  -1  -6    0.07    0.56
  -1   1  -6    0.10    0.55
  -1   1  -6   -0.25    0.49
   1   1   6    0.28    0.50
   1   1   6    0.07    0.63
  -1   1  -6    0.30    0.57
   1   1   6   -0.76    0.53
  -2  -1  -6    1.75    0.82
  -2  -1  -6    1.25    0.60
  -2  -1  -6    1.78    0.82
   2  -1   6    1.38    0.66
   2  -1   6    2.74    0.90
  -2  -1  -6    2.47    0.87
   2   1   6    2.16    0.90
  -2   1  -6    2.36    0.77
   2   1   6    1.17    0.70
   2   1   6    2.47    0.89
  -2   1  -6    1.95    0.77
   3  -1   6   18.44    2.00
   3  -1   6   16.72    1.86
  -3  -1  -6   18.99    1.94
  -3  -1  -6   17.27    1.77
  -3  -1  -6   19.48    2.05
   3   1   6   25.85    2.32
  -3   1  -6   16.45    1.72
   3   1   6   20.85    1.90
   3   1   6   18.64    2.02
  -3   1  -6   15.66    1.69
   4  -1   6   10.33    1.58
  -4  -1  -6    8.23    1.46
  -4  -1  -6    9.13    1.62
   4  -1   6    6.63    1.34
  -4  -1  -6    8.12    1.35
   4   1   6   12.03    1.81
   4   1   6   11.44    1.68
  -4   1  -6    8.94    1.45
  -4   1  -6    9.07    1.31
   5  -1   6    1.97    1.10
  -5  -1  -6    0.67    0.92
   5  -1   6    1.36    0.97
  -5   1  -6    1.93    0.94
  -5   1  -6    1.85    0.95
   5   1   6    1.58    0.97
   5   1   6    2.26    1.19
  -6  -1  -6    2.21    1.15
   6  -1   6    1.06    1.18
   6  -1   6    1.71    1.06
  -6   1  -6    1.92    1.08
   6   1   6    1.52    1.21
  -7  -1  -6   29.29    3.01
   7  -1   6   28.01    2.96
   7  -1   6   29.36    3.28
   7   1   6   29.26    2.97
 -11  -2   6    8.04    1.40
  11  -2  -6    5.00    1.17
 -11  -2   6    5.07    1.10
  11   2  -6    4.07    1.03
 -11   2   6    6.59    1.29
  10  -2  -6    2.75    0.86
 -10  -2   6    2.95    0.83
 -10  -2   6    2.16    0.86
 -10   2   6    4.66    1.09
  10   2  -6    1.75    0.79
  -9  -2   6    5.34    0.90
   9  -2  -6    5.00    0.95
   9   2  -6    5.81    0.96
  -9   2   6    6.03    1.07
  -9   2   6    6.40    1.11
  -8  -2   6   23.99    1.67
  -8  -2   6   24.07    1.58
   8  -2  -6   24.03    1.73
   8  -2  -6   24.71    1.75
   8   2  -6   24.61    1.61
  -8   2   6   24.88    1.80
  -8   2   6   24.83    1.78
   7  -2  -6    2.30    0.62
   7  -2  -6    2.75    0.70
  -7  -2   6    1.78    0.51
  -7  -2   6    2.32    0.61
   7  -2  -6    1.19    0.59
  -7   2   6    2.58    0.70
   7   2  -6    1.95    0.54
  -7   2   6    1.12    0.57
  -7   2   6    2.06    0.55
  -7   2   6    2.11    0.59
   6  -2  -6    7.40    0.91
   6  -2  -6    4.69    0.78
  -6  -2   6    6.44    0.71
   6  -2  -6    6.35    0.84
  -6  -2   6    7.29    0.78
  -6   2   6    5.79    0.87
  -6   2   6    6.05    0.84
  -6   2   6    5.88    0.74
   6   2  -6    7.15    0.78
  -6   2   6    6.70    0.84
  -5  -2   6    9.40    0.83
   5  -2  -6   10.50    1.09
   5  -2  -6    9.19    1.01
   5  -2  -6   13.12    1.14
  -5  -2   6    8.93    0.85
  -5   2   6    9.37    0.92
  -5   2   6    9.18    0.95
   5   2  -6    9.16    0.80
  -5   2   6    8.45    0.85
  -5   2   6    8.44    0.95
  -4  -2   6    1.47    0.40
  -4  -2   6    1.17    0.35
   4  -2  -6    1.55    0.49
   4  -2  -6    1.78    0.50
   4  -2  -6    1.09    0.46
   4  -2  -6    1.13    0.37
  -4   2   6    2.27    0.56
   4   2  -6    1.53    0.37
  -4   2   6    1.17    0.44
   4   2  -6    1.59    0.37
  -4   2   6    2.11    0.54
   4   2  -6    1.21    0.34
   3  -2  -6   84.16    3.81
  -3  -2   6   82.13    3.50
   3  -2  -6   86.27    3.64
   3  -2  -6   81.51    3.66
   3  -2  -6   86.63    3.73
  -3  -2   6   82.33    3.50
  -3  -2   6   79.43    3.41
   3   2  -6   80.93    3.29
  -3   2   6   86.64    3.50
  -3   2   6   83.60    3.72
   3   2  -6   77.27    3.45
   3   2  -6   84.59    3.41
  -3   2   6   81.65    3.67
  -2  -2   6   96.92    4.11
   2  -2  -6   99.86    4.30
   2  -2  -6   94.98    4.18
   2  -2  -6   98.45    4.35
  -2  -2   6   97.59    4.16
   2  -2  -6   95.12    4.42
  -2  -2   6   92.26    4.14
  -2   2   6   98.48    4.33
   2   2  -6  104.31    4.08
  -2   2   6   91.76    3.99
   2   2  -6   93.53    3.84
   2   2  -6   96.96    4.05
  -2   2   6   95.64    4.29
  -1  -2   6   64.68    3.01
   1  -2  -6   61.85    3.07
  -1  -2   6   57.19    2.93
   1  -2  -6   57.62    3.02
  -1  -2   6   57.03    2.82
   1  -2  -6   52.03    3.14
   1  -2  -6   64.28    3.18
   1  -2  -6   58.14    2.90
  -1   2   6   59.96    3.09
   1   2  -6   63.36    2.84
  -1   2   6   60.57    3.18
   1   2  -6   57.67    2.71
  -1   2   6   54.42    2.76
   1   2  -6   59.08    2.77
   0  -2   6  143.52    6.08
   0  -2  -6  155.70    6.44
   0  -2  -6  154.10    6.01
   0  -2   6  138.68    5.87
   0  -2  -6  138.40    6.15
   0  -2  -6  140.23    6.20
   0  -2  -6  141.53    6.31
   0   2   6  136.03    6.27
   0   2  -6  120.33    5.65
   0   2   6  134.86    5.91
   0   2  -6  146.46    5.83
   0   2  -6  145.14    5.76
   0   2   6  145.26    6.18
   1  -2   6   26.17    1.81
   1  -2   6   28.04    1.99
  -1  -2  -6   23.41    1.79
  -1  -2  -6   33.03    2.28
  -1  -2  -6   29.30    2.08
  -1  -2  -6   27.50    1.92
  -1  -2  -6   26.17    1.86
   1   2   6   30.35    2.17
  -1   2  -6   27.71    1.82
  -1   2  -6   23.23    1.65
   1   2   6   30.49    2.00
   1   2   6   29.41    2.13
  -2  -2  -6  155.68    6.40
  -2  -2  -6  153.79    6.59
   2  -2   6  128.49    6.01
   2  -2   6  134.77    6.26
  -2  -2  -6  125.53    6.25
  -2  -2  -6  135.52    6.02
   2   2   6  148.98    6.11
  -2   2  -6  131.08    5.86
  -2   2  -6  126.29    5.91
   2   2   6  154.33    6.41
   2   2   6  162.62    6.60
  -3  -2  -6   13.63    1.75
   3  -2   6   14.31    1.71
  -3  -2  -6   12.84    1.48
   3  -2   6   12.48    1.55
  -3  -2  -6   14.95    1.76
  -3  -2  -6   13.28    1.62
   3   2   6   16.93    1.86
   3   2   6   17.00    1.96
  -3   2  -6   12.54    1.53
   3   2   6   14.79    1.56
  -4  -2  -6   43.84    3.05
  -4  -2  -6   45.02    3.21
   4  -2   6   44.43    2.87
   4  -2   6   45.55    3.04
  -4   2  -6   40.58    2.73
   4   2   6   48.88    2.89
   4   2   6   44.05    3.07
   5  -2   6    2.31    1.07
  -5  -2  -6    4.00    1.33
  -5  -2  -6    1.36    1.12
   5  -2   6    1.62    1.00
   5   2   6    0.66    1.00
  -5   2  -6    2.61    0.99
   6  -2   6    0.65    1.01
  -6  -2  -6    0.28    0.99
   6  -2   6    1.51    1.18
  -6   2  -6    0.63    0.96
   6   2   6    0.10    0.94
   7  -2   6    4.65    1.44
  -7  -2  -6    3.95    1.53
   7  -2   6    4.06    1.57
  -7   2  -6    2.76    1.44
   7   2   6    3.40    1.46
 -10  -3   6   32.99    2.16
 -10  -3   6   32.35    2.35
  10  -3  -6   31.25    2.61
  10   3  -6   32.48    2.18
 -10   3   6   35.85    2.47
  -9  -3   6    3.15    0.82
   9  -3  -6    3.77    0.98
  -9  -3   6    3.89    0.82
  -9   3   6    4.22    1.04
   9   3  -6    3.68    0.84
   8  -3  -6   26.29    1.94
  -8  -3   6   26.81    1.63
   8  -3  -6   25.66    1.89
  -8  -3   6   29.78    1.81
  -8   3   6   25.41    1.91
   8   3  -6   24.69    1.65
   7  -3  -6   89.85    4.07
   7  -3  -6   88.80    4.21
  -7  -3   6   84.51    3.89
  -7  -3   6   85.29    3.74
  -7   3   6   93.43    4.18
   7   3  -6   91.28    3.76
  -7   3   6   89.15    3.91
  -7   3   6   87.43    4.08
   6  -3  -6   24.48    1.22
   6  -3  -6   28.36    1.73
  -6  -3   6   22.44    1.33
   6  -3  -6   23.20    1.62
  -6  -3   6   22.95    1.41
   6  -3  -6   23.64    1.69
  -6   3   6   25.93    1.68
  -6   3   6   24.90    1.65
   6   3  -6   24.92    1.36
  -6   3   6   24.13    1.54
  -5  -3   6   88.88    3.79
  -5  -3   6   90.28    3.67
   5  -3  -6   91.31    4.01
   5  -3  -6   88.71    4.15
   5  -3  -6   95.05    4.04
   5  -3  -6   90.20    4.06
   5   3  -6   89.16    3.61
  -5   3   6   92.08    3.86
  -5   3   6   94.96    4.08
  -5   3   6   92.25    4.09
   4  -3  -6    0.42    0.50
   4  -3  -6    0.18    0.44
  -4  -3   6   -0.01    0.24
  -4  -3   6   -0.08    0.23
   4  -3  -6    0.32    0.33
   4  -3  -6   -0.15    0.44
   4   3  -6    0.11    0.25
  -4   3   6    0.00    0.48
  -4   3   6    0.23    0.39
  -4   3   6    0.40    0.40
   4   3  -6    0.04    0.27
  -3  -3   6  208.77    8.14
  -3  -3   6  206.46    7.98
   3  -3  -6  220.66    8.43
  -3  -3   6  211.82    8.19
   3  -3  -6  222.60    8.68
   3  -3  -6  207.46    8.61
   3  -3  -6  203.78    8.27
   3   3  -6  212.91    7.86
  -3   3   6  206.14    8.47
  -3   3   6  213.49    8.37
   3   3  -6  212.55    7.74
  -3   3   6  202.37    8.02
   2  -3  -6   35.59    2.24
  -2  -3   6   39.22    1.96
   2  -3  -6   36.81    2.28
   2  -3  -6   35.31    2.08
   2  -3  -6   37.82    1.90
  -2  -3   6   33.16    1.79
  -2  -3   6   36.83    1.89
   2  -3  -6   35.82    2.23
  -2   3   6   35.74    2.20
  -2   3   6   36.51    2.05
   2   3  -6   30.91    1.62
   2   3  -6   38.31    1.89
  -2   3   6   34.24    1.90
   1  -3  -6    4.80    0.99
  -1  -3   6    4.29    0.70
   1  -3  -6    3.02    0.96
   1  -3  -6    5.43    0.92
  -1  -3   6    5.41    0.82
  -1  -3   6    4.74    0.78
   1  -3  -6    5.38    1.03
   1  -3  -6    5.17    0.72
  -1   3   6    3.59    0.71
   1   3  -6    4.89    0.74
  -1   3   6    3.19    0.92
   1   3  -6    4.53    0.75
  -1   3   6    5.64    0.88
   0  -3  -6    3.75    0.77
   0  -3   6    1.84    0.65
   0  -3   6    1.55    0.54
   0  -3  -6    2.49    0.90
   0  -3  -6    2.06    0.78
   0  -3  -6    2.67    0.95
   0  -3  -6    2.13    0.55
   0   3   6    2.12    0.84
   0   3   6    1.55    0.71
   0   3  -6    2.30    0.64
   0   3   6    2.90    0.80
   1  -3   6    1.20    0.64
  -1  -3  -6    1.91    0.91
  -1  -3  -6    1.85    0.84
   1  -3   6    1.60    0.61
  -1  -3  -6    0.81    0.50
  -1  -3  -6    1.77    0.74
  -1  -3  -6    1.22    0.58
   1   3   6    2.59    0.89
   1   3   6    0.68    0.70
  -1   3  -6    2.23    0.68
   1   3   6    1.37    0.77
  -2  -3  -6    0.88    0.56
  -2  -3  -6    0.97    0.78
   2  -3   6    1.05    0.65
  -2  -3  -6    0.42    0.47
  -2  -3  -6    0.98    0.88
   2  -3   6    1.32    0.61
   2   3   6    1.16    0.82
  -2   3  -6    0.30    0.61
   2   3   6    0.29    0.68
   2   3   6    1.09    0.84
  -3  -3  -6   14.00    1.81
   3  -3   6   10.12    1.38
  -3  -3  -6    7.15    1.09
  -3  -3  -6    9.59    1.53
   3  -3   6   10.47    1.31
  -3  -3  -6   11.04    1.23
   3   3   6   12.02    1.69
  -3   3  -6    9.71    1.32
   3   3   6    9.64    1.43
  -4  -3  -6    6.20    1.08
   4  -3   6    7.79    1.40
   4  -3   6    6.49    1.20
  -4  -3  -6    9.12    1.67
  -4  -3  -6    6.72    1.02
  -4  -3  -6    6.62    1.53
  -4   3  -6    6.66    1.27
   4   3   6    7.04    1.36
   4   3   6    7.37    1.46
  -5  -3  -6    2.49    1.21
  -5  -3  -6    1.19    1.15
  -5  -3  -6    1.99    0.71
   5  -3   6    0.99    0.88
   5  -3   6    1.37    1.03
  -5  -3  -6    0.44    0.71
  -5   3  -6    0.26    0.87
   5   3   6    1.27    0.92
   5   3   6    1.04    1.09
  -6  -3  -6   -0.43    1.13
  -6  -3  -6    0.90    0.74
  -6  -3  -6    1.60    0.91
   6  -3   6    0.48    0.98
   6  -3   6   -1.13    0.94
  -6  -3  -6    1.44    1.41
  -6   3  -6    0.18    0.95
  -7  -3  -6   21.61    1.73
   7  -3   6   19.94    2.47
   7  -3   6   22.43    2.79
  -7  -3  -6   15.62    2.43
  -7  -3  -6   22.62    1.82
  -7   3  -6   22.83    2.60
 -10  -4   6    7.10    1.23
 -10  -4   6    6.07    0.98
  10  -4  -6    7.94    1.41
  10   4  -6    8.39    1.21
   9  -4  -6   -0.04    0.70
  -9  -4   6    0.02    0.56
   9  -4  -6    0.26    0.73
  -9  -4   6   -0.04    0.45
  -9   4   6   -0.09    0.68
   9   4  -6    0.52    0.58
   8  -4  -6    4.87    0.97
  -8  -4   6    5.70    0.80
   8  -4  -6    4.62    0.98
  -8  -4   6    5.29    0.82
  -8   4   6    4.55    0.96
  -8   4   6    7.08    1.11
  -7  -4   6   15.37    1.05
   7  -4  -6   15.22    1.54
   7  -4  -6   13.59    1.54
   7   4  -6   12.09    1.09
  -7   4   6   13.18    1.45
  -7   4   6   14.65    1.42
  -6  -4   6   -0.34    0.29
   6  -4  -6    0.43    0.36
   6  -4  -6    0.85    0.54
   6  -4  -6    0.22    0.55
  -6  -4   6    0.16    0.30
   6  -4  -6    0.59    0.41
   6   4  -6    0.48    0.35
  -6   4   6    0.02    0.49
  -6   4   6   -0.13    0.45
  -5  -4   6   29.77    1.40
   5  -4  -6   31.96    1.98
   5  -4  -6   27.89    1.47
   5  -4  -6   28.95    1.84
   5  -4  -6   26.90    1.57
  -5  -4   6   28.02    1.44
   5   4  -6   27.43    1.37
  -5   4   6   29.00    1.87
  -5   4   6   27.35    1.67
   4  -4  -6    3.30    0.62
  -4  -4   6    3.71    0.47
   4  -4  -6    4.74    0.90
  -4  -4   6    3.45    0.43
   4  -4  -6    3.11    0.53
   4  -4  -6    4.07    0.80
   4   4  -6    3.55    0.42
  -4   4   6    4.24    0.86
  -4   4   6    3.65    0.67
   3  -4  -6   17.91    1.55
  -3  -4   6   13.12    0.81
   3  -4  -6   13.45    0.98
   3  -4  -6   12.98    1.35
  -3  -4   6   15.43    1.00
  -3  -4   6   13.80    0.96
   3  -4  -6   14.01    1.39
  -3   4   6   15.74    1.54
   3   4  -6   14.31    0.92
   3   4  -6   14.07    0.80
  -3   4   6   12.75    1.20
   2  -4  -6  119.18    5.07
   2  -4  -6  116.95    5.21
  -2  -4   6  109.95    4.70
   2  -4  -6   99.51    5.26
   2  -4  -6  128.30    5.56
  -2  -4   6  120.19    4.79
  -2  -4   6  136.06    5.02
   2   4  -6  121.03    4.60
   2   4  -6  131.61    4.80
  -2   4   6  114.24    5.40
  -2   4   6  122.77    5.00
   1  -4  -6   82.45    4.08
   1  -4  -6   83.84    4.26
   1  -4  -6   73.85    3.78
  -1  -4   6   81.18    3.41
  -1  -4   6   81.56    3.64
   1  -4  -6   83.21    3.63
  -1   4   6   86.17    3.78
   1   4  -6   85.92    3.51
  -1   4   6   81.48    4.17
   0  -4   6   32.07    1.88
   0  -4  -6   29.91    2.39
   0  -4  -6   29.76    2.33
   0  -4  -6   28.31    1.77
   0  -4  -6   29.19    1.64
   0   4  -6   34.17    1.83
   0   4   6   26.69    1.99
   0   4   6   31.52    2.27
  -1  -4  -6    1.86    0.95
  -1  -4  -6    1.79    0.52
  -1  -4  -6    1.13    0.45
   1  -4   6    1.50    0.51
  -1  -4  -6    1.86    0.94
   1  -4   6    1.12    0.63
   1   4   6    1.03    0.75
   1   4   6    0.52    0.84
  -1   4  -6    1.49    0.64
  -2  -4  -6  194.76    8.12
  -2  -4  -6  170.93    7.28
  -2  -4  -6  169.72    7.26
   2  -4   6  158.21    7.34
  -2  -4  -6  183.46    7.71
   2  -4   6  170.91    7.01
   2   4   6  171.06    7.45
  -2   4  -6  164.85    7.04
   2   4   6  182.47    7.65
  -3  -4  -6    0.33    0.43
  -3  -4  -6   -0.41    0.40
   3  -4   6    0.49    0.68
   3  -4   6    0.14    0.59
  -3  -4  -6   -0.03    0.87
  -3  -4  -6    1.64    0.96
   3   4   6    0.57    0.84
  -3   4  -6    0.33    0.65
   3   4   6   -1.19    0.79
   4  -4   6    4.93    1.09
   4  -4   6    5.85    1.25
  -4  -4  -6    6.08    0.84
  -4  -4  -6    5.69    0.80
  -4  -4  -6    6.39    1.45
  -4  -4  -6    6.63    1.54
  -4  -4  -6    5.69    1.15
  -4   4  -6    4.24    1.10
   4   4   6    4.57    1.21
   5  -4   6   13.75    1.74
  -5  -4  -6    7.28    0.94
  -5  -4  -6   15.12    2.23
  -5  -4  -6   10.99    1.46
  -5  -4  -6   10.85    1.83
  -5  -4  -6   11.58    1.08
   5  -4   6   13.65    1.81
   5   4   6   15.51    2.00
  -5   4  -6   12.75    1.70
  -6  -4  -6    4.10    0.66
  -6  -4  -6    3.40    0.60
  -6  -4  -6    5.48    1.55
   6  -4   6    5.90    1.51
  -6  -4  -6    5.08    1.67
   6  -4   6    3.88    1.28
  -6  -4  -6    6.31    1.23
   6   4   6    5.41    1.54
  -6   4  -6    4.05    1.31
   9  -5  -6    1.31    0.84
  -9  -5   6    3.35    0.79
   9  -5  -6    2.76    0.65
  -9  -5   6    2.29    0.65
   9  -5  -6    4.14    1.14
   8  -5  -6   10.73    1.48
  -8  -5   6   12.66    1.10
   8  -5  -6   12.21    1.55
  -8  -5   6   10.01    1.15
   8  -5  -6   14.16    1.13
  -8   5   6   13.50    1.49
   7  -5  -6   43.83    2.82
  -7  -5   6   47.92    2.18
  -7  -5   6   45.04    2.35
   7  -5  -6   47.53    2.39
   7  -5  -6   49.05    2.80
  -7   5   6   50.94    2.70
   6  -5  -6   17.43    1.69
  -6  -5   6   17.80    1.14
   6  -5  -6   18.76    1.20
   6  -5  -6   16.64    1.62
   6  -5  -6   18.09    1.70
  -6  -5   6   18.88    1.03
  -6   5   6   15.21    1.47
   5  -5  -6   64.26    3.18
  -5  -5   6   56.57    2.32
   5  -5  -6   48.78    2.87
   5  -5  -6   58.19    2.55
  -5  -5   6   55.66    2.43
   5  -5  -6   61.56    2.66
   5  -5  -6   54.99    2.99
   5   5  -6   56.32    2.35
  -5   5   6   59.26    2.84
   4  -5  -6    0.20    0.29
   4  -5  -6    0.38    0.57
   4  -5  -6   -0.38    0.48
   4  -5  -6   -0.08    0.42
  -4  -5   6    0.03    0.19
  -4  -5   6   -0.17    0.24
   4  -5  -6    0.15    0.41
   4   5  -6    0.02    0.21
  -4   5   6   -0.02    0.48
  -4   5   6   -0.51    0.53
   3  -5  -6   95.58    4.43
  -3  -5   6   96.05    3.67
  -3  -5   6   89.42    3.79
   3  -5  -6   96.53    3.95
   3  -5  -6   98.34    4.03
   3  -5  -6   96.80    4.59
   3  -5  -6   91.06    4.15
  -3   5   6  100.22    4.63
   3   5  -6   98.17    3.62
  -3   5   6   98.87    4.22
  -2  -5   6   14.90    0.81
   2  -5  -6   12.34    1.51
   2  -5  -6   14.80    0.85
  -2  -5   6   14.40    0.74
   2  -5  -6   13.30    0.94
   2  -5  -6   11.61    1.38
   2  -5  -6   14.70    1.33
  -2   5   6   13.27    1.31
  -2   5   6   12.94    1.63
   2   5  -6   12.67    0.95
  -1  -5   6    7.28    0.77
   1  -5  -6    8.38    1.10
   1  -5  -6   11.33    1.59
   1  -5  -6    9.06    0.62
   1  -5  -6    8.42    0.65
  -1  -5   6    8.58    0.57
   1  -5  -6    5.98    1.26
  -1   5   6    8.34    1.12
   1   5  -6    9.00    0.88
   0  -5   6    2.09    0.41
   0  -5   6    1.84    0.59
   0  -5  -6    1.49    0.67
   0  -5  -6    1.31    0.89
   0  -5  -6    0.29    0.90
   0   5   6    1.00    0.76
   0   5  -6    1.78    0.58
  -1  -5  -6   -0.95    0.51
  -1  -5  -6   -0.61    0.76
   1  -5   6   -0.70    0.45
   1  -5   6   -0.03    0.35
  -1  -5  -6    0.28    0.84
  -1   5  -6    0.48    0.53
   1   5   6    0.49    0.76
   2  -5   6    1.02    0.67
  -2  -5  -6    0.52    0.93
   2  -5   6    0.24    0.46
  -2  -5  -6   -0.34    0.75
  -2  -5  -6    0.83    0.70
  -2   5  -6    1.10    0.62
   2   5   6    0.26    0.89
  -3  -5  -6   12.63    1.77
  -3  -5  -6   11.49    1.46
   3  -5   6   13.26    1.37
  -3  -5  -6   17.13    2.21
   3  -5   6   11.80    1.46
  -3   5  -6   10.35    1.35
   3   5   6   10.66    1.67
  -4  -5  -6    4.72    1.49
  -4  -5  -6    2.84    1.02
   4  -5   6    4.69    1.14
  -4  -5  -6    3.25    1.27
   4  -5   6    3.29    0.89
  -4   5  -6    2.74    0.90
   4   5   6    2.78    1.20
  -5  -5  -6   -0.18    0.83
   5  -5   6    1.21    0.95
   5  -5   6    0.62    0.74
  -5  -5  -6   -0.36    0.99
  -5  -5  -6   -0.02    1.19
   5   5   6   -0.56    0.87
  -5   5  -6   -0.29    0.84
   8  -6  -6   12.64    1.63
   8  -6  -6   13.50    1.75
  -8  -6   6   13.30    1.33
  -8   6   6   10.69    1.50
   7  -6  -6    0.47    0.78
  -7  -6   6    0.78    0.51
   7  -6  -6    0.71    0.76
  -7   6   6    0.06    0.62
   6  -6  -6    2.49    0.84
  -6  -6   6    2.24    0.53
   6  -6  -6    2.00    0.84
  -6   6   6    2.59    0.81
   5  -6  -6    2.95    0.81
   5  -6  -6    2.97    0.72
   5  -6  -6    3.26    0.92
  -5  -6   6    2.23    0.76
   5   6  -6    2.99    0.43
  -5   6   6    3.16    0.81
   4  -6  -6    1.61    0.60
   4  -6  -6    2.40    0.83
  -4  -6   6    2.00    0.75
   4  -6  -6    0.93    0.73
  -4   6   6    2.11    0.71
   4   6  -6    1.69    0.31
   3  -6  -6   24.83    1.68
   3  -6  -6   24.56    2.14
   3  -6  -6   25.77    1.99
   3   6  -6   23.93    1.10
  -3   6   6   25.61    1.76
   2  -6  -6   22.69    2.17
   2  -6  -6   29.89    1.86
   2  -6  -6   28.19    2.46
   2   6  -6   28.87    1.40
  -2   6   6   25.05    1.84
   1  -6  -6   14.51    1.46
   1  -6  -6   12.12    1.79
   1  -6  -6   15.90    1.93
  -1   6   6   13.72    1.50
   1   6  -6   13.08    1.01
   0  -6  -6   32.24    3.03
   0  -6   6   40.85    1.95
   0  -6  -6   34.89    2.23
   0  -6  -6   32.26    2.86
   0   6  -6   36.48    1.87
   0   6   6   34.48    2.43
  -1  -6  -6    9.92    1.77
  -1  -6  -6   10.56    1.33
  -1  -6  -6   12.57    1.82
   1  -6   6   10.19    1.20
   1  -6   6   12.00    0.86
   1   6   6   10.19    1.66
  -1   6  -6   10.70    1.10
  -2  -6  -6   58.55    3.53
  -2  -6  -6   46.67    2.84
   2  -6   6   48.03    2.41
  -2  -6  -6   54.33    3.68
   2  -6   6   46.50    2.79
   2   6   6   54.14    3.47
  -2   6  -6   48.57    2.61
   3  -6   6    6.45    1.18
  -3  -6  -6    3.72    1.40
  -3  -6  -6    3.46    1.06
  -3  -6  -6    5.30    1.36
   3  -6   6    4.73    0.87
  -3   6  -6    3.71    0.92
   3   6   6    4.24    1.26
   4  -6   6   17.99    1.68
  -4  -6  -6   14.89    2.24
  -4  -6  -6   18.68    2.02
   4  -6   6   16.53    1.96
  -4  -6  -6   17.54    2.45
  -4   6  -6   15.10    1.70
   4   6   6   19.49    2.31
   7  -7  -6   32.52    2.68
   7  -7  -6   27.20    2.45
  -7   7   6   28.25    2.13
   6  -7  -6    7.44    1.25
  -6  -7   6    7.00    1.21
   6  -7  -6    9.17    1.36
  -6   7   6    6.82    1.17
   6   7  -6    7.82    0.74
   5  -7  -6   16.55    1.84
   5  -7  -6   15.16    1.72
   5  -7  -6   17.73    1.51
  -5  -7   6   19.70    1.78
  -5   7   6   15.09    1.62
   5   7  -6   16.46    0.90
   4  -7  -6    0.27    0.71
   4  -7  -6   -0.61    0.56
   4  -7  -6   -0.20    0.73
  -4  -7   6    0.72    0.72
  -4   7   6   -0.15    0.59
   3  -7  -6   60.90    3.53
   3  -7  -6   60.09    3.45
  -3  -7   6   57.52    3.09
   3  -7  -6   61.52    3.04
  -3   7   6   61.06    3.22
   2  -7  -6    8.92    1.22
   2  -7  -6    7.62    1.36
   2  -7  -6    6.10    1.34
  -2   7   6    8.47    1.27
   1  -7  -6    1.63    1.16
   1  -7  -6    1.01    0.70
   1  -7  -6    1.76    1.01
  -1   7   6    1.53    0.84
   1   7  -6    1.84    0.38
   0  -7  -6    0.02    1.03
   0  -7  -6    1.24    0.79
   0  -7  -6    0.17    0.94
   0   7   6    1.26    0.91
   0   7  -6    0.14    0.37
   1  -7   6    1.39    0.59
  -1  -7  -6    1.46    1.01
  -1  -7  -6    2.26    1.27
  -1  -7  -6    0.73    0.77
   1   7   6    0.34    0.97
  -1   7  -6    1.08    0.53
  -2  -7  -6    0.86    0.81
   2  -7   6    0.67    0.64
  -2  -7  -6   -1.54    0.78
  -2  -7  -6   -0.52    1.07
   2   7   6   -0.15    1.03
  -2   7  -6    1.26    0.59
  -3  -7  -6    3.49    1.36
   3  -7   6    3.94    1.00
  -3  -7  -6    1.92    1.02
   3  -7   6    3.84    0.74
  -3  -7  -6    4.83    1.63
  -3   7  -6    2.87    0.86
   3   7   6    5.86    1.47
   4  -8  -6    1.87    0.77
  -4  -8   6    1.30    0.84
   4  -8  -6    0.30    0.87
   4  -8  -6    0.51    0.79
  -4   8   6    0.98    0.78
   3  -8  -6    1.36    0.77
   3  -8  -6    0.32    0.78
   3  -8  -6   -0.10    0.96
  -3   8   6   -0.15    0.71
   2  -8  -6   29.74    2.15
   2  -8  -6   29.14    2.99
   2  -8  -6   27.85    2.51
  -2   8   6   30.80    2.31
   1  -8  -6   19.41    2.04
   1  -8  -6   22.96    2.22
   1  -8  -6   23.08    2.56
   1   8  -6   19.45    0.95
  -1   8   6   16.11    1.97
   0  -8  -6    2.67    1.27
   0  -8  -6    1.01    0.89
   0  -8  -6    1.07    1.14
   0   8  -6    3.02    0.49
   0   8   6    2.99    1.20
 -11   0   7    1.30    0.89
  11   0  -7    0.09    0.77
 -10   0   7    8.42    1.28
 -10   0   7    8.54    1.30
  10   0  -7    9.41    1.31
   9   0  -7   63.51    3.18
  -9   0   7   60.47    3.31
  -9   0   7   61.76    3.21
  -8   0   7   71.94    3.41
  -8   0   7   70.62    3.51
   8   0  -7   69.55    3.36
   7   0  -7   55.88    2.64
   7   0  -7   50.43    2.58
  -7   0   7   51.61    2.64
  -7   0   7   53.90    2.74
   6   0  -7    2.31    0.55
   6   0  -7    2.15    0.59
  -6   0   7    2.71    0.62
  -6   0   7    2.67    0.64
  -5   0   7  145.63    6.06
  -5   0   7  142.80    5.88
   5   0  -7  148.44    5.86
   5   0  -7  146.24    5.78
   4   0  -7    7.10    0.85
  -4   0   7    7.80    0.90
   4   0  -7    9.52    0.98
  -4   0   7    7.34    0.87
   4   0  -7    9.17    0.92
   3   0  -7    5.57    0.79
  -3   0   7    4.97    0.78
   3   0  -7    3.85    0.66
  -3   0   7    4.22    0.69
   3   0  -7    3.36    0.68
  -3   0   7    3.70    0.73
   2   0  -7    9.67    1.12
   2   0  -7    8.11    1.02
  -2   0   7    7.38    0.96
   2   0  -7    8.83    1.11
  -2   0   7    7.98    1.11
  -2   0   7    7.35    0.99
   1   0  -7    0.45    0.55
   1   0  -7    0.62    0.64
   1   0  -7   -0.01    0.53
  -1   0   7    1.19    0.54
  -1   0   7    0.32    0.56
  -1   0   7    2.21    0.81
   0   0   7   18.93    1.84
   0   0  -7   10.39    1.25
   0   0   7   14.81    1.37
   0   0  -7   14.51    1.47
   0   0   7   14.23    1.50
   0   0  -7   13.43    1.39
  -1   0  -7   17.52    1.76
  -1   0  -7   17.88    1.70
   1   0   7   17.68    1.77
  -1   0  -7   18.28    1.71
   1   0   7   15.41    1.62
  -2   0  -7   12.50    1.54
  -2   0  -7   14.13    1.70
   2   0   7   11.65    1.53
   2   0   7   11.78    1.58
  -3   0  -7   18.25    1.88
   3   0   7   16.58    1.89
   3   0   7   22.21    2.27
  -3   0  -7   16.50    1.84
  -4   0  -7   15.89    1.92
  -4   0  -7   20.16    2.16
   4   0   7   19.41    2.22
   5   0   7   52.34    3.58
  -5   0  -7   49.26    3.42
  -5   0  -7   53.84    3.42
   5   0   7   51.31    3.72
   6   0   7    0.21    1.04
 -11  -1   7    1.02    0.80
 -11  -1   7    0.73    0.89
 -11   1   7    0.39    0.79
 -11   1   7   -0.08    0.84
  11   1  -7    0.98    0.82
  10  -1  -7    6.34    1.14
 -10  -1   7    7.34    1.18
 -10  -1   7    6.32    1.17
  10   1  -7    7.38    1.19
 -10   1   7    4.54    1.10
 -10   1   7    4.70    1.07
  -9  -1   7    2.69    0.77
   9  -1  -7    2.27    0.77
   9  -1  -7    2.98    0.84
  -9  -1   7    1.21    0.60
   9   1  -7    3.21    0.82
  -9   1   7    2.00    0.81
  -9   1   7    2.38    0.82
   8  -1  -7    6.93    1.04
  -8  -1   7    6.67    0.97
  -8  -1   7    6.66    0.97
   8  -1  -7    6.27    1.02
   8   1  -7    9.01    1.07
  -8   1   7    6.06    0.94
  -8   1   7    7.52    1.08
   7  -1  -7   31.14    1.85
   7  -1  -7   28.35    1.79
  -7  -1   7   30.54    1.83
  -7  -1   7   28.80    1.72
   7   1  -7   28.61    1.72
  -7   1   7   30.29    1.86
  -7   1   7   28.70    1.89
  -6  -1   7   -0.17    0.33
   6  -1  -7    0.16    0.41
  -6  -1   7    0.35    0.41
   6  -1  -7    0.69    0.48
   6  -1  -7   -0.01    0.40
  -6   1   7   -0.01    0.41
  -6   1   7    0.17    0.46
   6   1  -7    0.21    0.40
  -5  -1   7   58.02    2.84
   5  -1  -7   64.37    3.00
   5  -1  -7   63.84    2.88
   5  -1  -7   59.81    2.85
  -5  -1   7   57.16    2.75
  -5   1   7   61.92    2.91
   5   1  -7   61.59    2.74
  -5   1   7   61.61    2.73
  -5   1   7   58.91    2.94
   5   1  -7   60.27    2.70
  -4  -1   7   74.77    3.31
   4  -1  -7   72.33    3.35
  -4  -1   7   75.99    3.42
   4  -1  -7   79.10    3.42
   4  -1  -7   78.20    3.57
  -4   1   7   78.28    3.46
  -4   1   7   75.96    3.54
  -4   1   7   79.60    3.29
   4   1  -7   70.54    3.19
   4   1  -7   74.12    3.28
   3  -1  -7  112.70    4.72
   3  -1  -7  110.64    4.91
  -3  -1   7  110.84    4.80
   3  -1  -7  112.47    4.71
  -3  -1   7  107.30    4.63
   3   1  -7  107.57    4.49
  -3   1   7  108.33    4.55
  -3   1   7  118.24    4.95
  -3   1   7  110.79    4.77
   3   1  -7  112.81    4.66
  -2  -1   7   70.04    3.69
   2  -1  -7   79.27    3.75
   2  -1  -7   83.21    3.87
   2  -1  -7   75.39    3.66
  -2  -1   7   74.54    3.64
  -2   1   7   81.60    3.54
   2   1  -7   78.81    3.63
   2   1  -7   79.75    3.52
  -2   1   7   78.89    3.84
  -2   1   7   85.47    3.85
   1  -1  -7   24.55    2.07
   1  -1  -7   20.99    1.81
  -1  -1   7   22.00    1.71
  -1  -1   7   14.09    1.45
   1  -1  -7   15.55    1.59
   1   1  -7   21.63    1.52
   1   1  -7   19.54    1.67
  -1   1   7   18.95    1.64
  -1   1   7   16.34    1.67
  -1   1   7   15.09    1.64
   0  -1  -7  314.61   12.40
   0  -1  -7  333.88   13.11
   0  -1   7  332.33   12.65
   0  -1  -7  312.19   12.67
   0  -1   7  337.79   13.06
   0   1   7  327.76   13.19
   0   1   7  326.59   12.76
   0   1  -7  326.43   12.33
   0   1  -7  322.79   12.50
   0   1   7  307.59   12.31
   1  -1   7    4.44    0.92
  -1  -1  -7    5.40    1.04
  -1  -1  -7    6.83    1.19
  -1  -1  -7    2.96    0.87
   1  -1   7    4.93    1.02
   1   1   7    6.39    1.19
   1   1   7    6.12    1.11
  -1   1  -7    5.99    1.07
   1   1   7    5.04    0.97
  -1   1  -7    4.66    0.95
   2  -1   7   34.60    2.48
   2  -1   7   34.03    2.59
  -2  -1  -7   41.35    2.65
  -2  -1  -7   40.47    2.57
  -2  -1  -7   44.60    2.80
   2   1   7   41.46    2.70
   2   1   7   39.46    2.43
  -2   1  -7   38.38    2.48
  -2   1  -7   41.02    2.56
   2   1   7   44.45    2.75
  -3  -1  -7    4.14    1.20
   3  -1   7    4.51    1.22
  -3  -1  -7    6.13    1.26
   3  -1   7    6.22    1.30
  -3  -1  -7    5.24    1.22
   3   1   7    4.08    1.14
   3   1   7    5.81    1.21
  -3   1  -7    4.30    1.02
  -3   1  -7    5.80    1.26
   4  -1   7    6.88    1.52
   4  -1   7    7.42    1.42
  -4  -1  -7    6.82    1.41
  -4   1  -7    9.12    1.54
   4   1   7    9.79    1.74
   4   1   7    8.19    1.54
  -5  -1  -7    1.06    1.02
   5  -1   7    1.98    1.15
   5  -1   7    1.77    1.19
   5   1   7    2.20    1.28
  -5   1  -7    2.40    1.14
   6  -1   7    7.94    1.92
  -6  -1  -7    9.26    1.77
   6  -1   7    4.35    1.47
   6   1   7    6.94    1.65
 -11  -2   7    3.38    1.09
 -11  -2   7    2.64    0.93
 -11   2   7    4.57    1.22
  11   2  -7    2.98    1.03
  10  -2  -7   26.59    2.27
 -10  -2   7   25.42    1.93
  10   2  -7   27.62    2.02
 -10   2   7   28.71    2.43
  -9  -2   7   32.74    2.06
   9  -2  -7   35.58    2.27
  -9  -2   7   33.42    2.18
  -9   2   7   32.33    2.31
   9   2  -7   33.26    2.09
  -9   2   7   37.25    2.36
   8  -2  -7   22.62    1.91
  -8  -2   7   23.26    1.66
  -8  -2   7   21.16    1.51
   8  -2  -7   23.06    1.92
  -8   2   7   22.46    1.97
  -8   2   7   22.43    1.76
   8   2  -7   22.99    1.55
   7  -2  -7   71.65    3.45
  -7  -2   7   64.91    3.06
   7  -2  -7   68.64    3.29
   7  -2  -7   64.61    3.24
  -7  -2   7   63.52    3.18
  -7   2   7   67.29    3.28
  -7   2   7   71.47    3.41
   7   2  -7   69.49    3.05
  -7   2   7   67.03    3.30
   6  -2  -7    9.10    1.10
  -6  -2   7    7.04    0.86
  -6  -2   7    5.72    0.72
   6  -2  -7    6.29    0.94
   6  -2  -7    6.60    0.90
  -6   2   7    6.81    0.94
  -6   2   7    7.18    0.94
   6   2  -7    6.66    0.77
  -6   2   7    7.53    0.90
  -6   2   7    6.44    0.84
  -5  -2   7   93.93    3.85
  -5  -2   7   91.02    3.95
   5  -2  -7   90.91    4.05
   5  -2  -7   93.31    4.06
   5  -2  -7   92.29    4.22
  -5   2   7   92.59    4.11
  -5   2   7   94.68    3.91
  -5   2   7   92.37    4.18
   5   2  -7   86.52    3.72
  -4  -2   7   48.11    2.34
   4  -2  -7   47.35    2.48
   4  -2  -7   51.72    2.69
  -4  -2   7   48.47    2.30
   4  -2  -7   47.86    2.54
  -4   2   7   46.10    2.34
  -4   2   7   48.39    2.54
   4   2  -7   49.51    2.22
  -4   2   7   52.73    2.61
  -3  -2   7   11.25    1.04
   3  -2  -7   11.68    1.33
  -3  -2   7   11.42    1.08
   3  -2  -7   12.92    1.39
   3  -2  -7   12.17    1.24
  -3   2   7   12.62    1.29
  -3   2   7   12.15    1.22
  -3   2   7   12.17    1.11
   3   2  -7   12.47    0.92
   2  -2  -7    3.73    0.83
  -2  -2   7    3.00    0.70
   2  -2  -7    2.60    0.82
   2  -2  -7    2.94    0.81
  -2  -2   7    3.68    0.74
  -2   2   7    2.31    0.81
   2   2  -7    3.54    0.66
  -2   2   7    3.39    0.73
  -2   2   7    2.62    0.76
  -1  -2   7    0.27    0.50
   1  -2  -7    0.29    0.65
   1  -2  -7    0.74    0.75
   1  -2  -7   -0.34    0.61
  -1  -2   7    0.87    0.63
   1  -2  -7    2.13    0.74
  -1   2   7    0.99    0.80
  -1   2   7    0.98    0.69
   1   2  -7   -0.39    0.52
  -1   2   7    0.88    0.60
   0  -2   7    1.53    0.65
   0  -2  -7    1.20    0.69
   0  -2  -7    1.26    0.62
   0  -2  -7    1.36    0.72
   0  -2   7    1.12    0.60
   0  -2  -7    0.65    0.69
   0   2   7   -0.12    0.59
   0   2  -7    0.59    0.57
   0   2   7    0.30    0.67
   0   2   7    0.92    0.83
   1  -2   7   27.06    2.09
  -1  -2  -7   37.28    2.47
  -1  -2  -7   30.90    2.10
  -1  -2  -7   27.91    2.15
   1  -2   7   26.66    2.00
  -1  -2  -7   29.46    2.08
  -1   2  -7   30.10    1.97
   1   2   7   28.64    2.05
   1   2   7   36.50    2.41
   1   2   7   25.91    2.33
  -2  -2  -7   41.88    2.67
  -2  -2  -7   43.72    2.96
  -2  -2  -7   48.36    2.91
   2  -2   7   42.08    2.81
   2  -2   7   36.92    2.60
   2   2   7   43.99    2.92
   2   2   7   43.69    2.87
  -2   2  -7   43.97    2.67
   2   2   7   43.47    2.63
  -3  -2  -7    3.88    1.10
   3  -2   7    6.17    1.21
  -3  -2  -7    6.05    1.25
   3  -2   7    6.29    1.39
  -3   2  -7    3.91    1.09
   3   2   7    6.68    1.33
   3   2   7    6.06    1.36
   3   2   7    7.39    1.29
  -4  -2  -7    1.85    1.06
   4  -2   7    2.98    1.12
  -4  -2  -7    0.53    1.03
   4  -2   7    1.37    1.01
  -4   2  -7    1.49    1.01
   4   2   7    1.48    1.11
  -5  -2  -7   67.91    4.09
   5  -2   7   60.52    3.87
   5  -2   7   62.06    4.16
  -5   2  -7   56.78    3.72
   5   2   7   67.60    4.10
  -6  -2  -7    4.11    1.58
   6  -2   7    1.50    1.33
   6  -2   7    1.54    1.22
   6   2   7    3.81    1.53
  -6   2  -7    2.97    1.27
  10  -3  -7    4.17    1.09
 -10  -3   7    5.79    1.14
 -10  -3   7    6.17    1.07
 -10   3   7    5.65    1.28
  10   3  -7    5.39    1.05
  -9  -3   7    2.61    0.68
   9  -3  -7    1.84    0.80
  -9   3   7    0.98    0.80
   9   3  -7    1.86    0.68
   8  -3  -7    3.93    0.90
  -8  -3   7    3.93    0.78
  -8  -3   7    5.10    0.78
   8   3  -7    5.59    0.85
  -8   3   7    4.76    1.05
  -7  -3   7   22.78    1.44
   7  -3  -7   24.48    1.78
  -7  -3   7   23.36    1.54
   7  -3  -7   25.03    1.84
  -7   3   7   23.22    1.76
  -7   3   7   25.20    1.81
   7   3  -7   25.11    1.49
  -6  -3   7   -0.16    0.30
   6  -3  -7    0.76    0.58
   6  -3  -7   -0.04    0.47
   6  -3  -7    0.63    0.56
  -6  -3   7    0.26    0.37
  -6   3   7    0.56    0.45
  -6   3   7   -0.23    0.42
  -6   3   7    0.59    0.59
   6   3  -7   -0.42    0.32
  -5  -3   7   38.61    1.86
   5  -3  -7   41.20    2.32
   5  -3  -7   37.09    2.17
   5  -3  -7   36.92    2.28
  -5  -3   7   34.73    1.85
   5   3  -7   36.37    1.78
  -5   3   7   41.22    2.25
  -5   3   7   37.05    2.17
  -5   3   7   38.24    2.03
  -4  -3   7   56.24    2.53
   4  -3  -7   62.52    3.05
   4  -3  -7   54.13    2.83
   4  -3  -7   57.99    3.06
  -4  -3   7   53.43    2.53
  -4   3   7   56.47    2.93
  -4   3   7   53.65    2.88
   4   3  -7   55.54    2.42
  -4   3   7   58.47    2.71
   3  -3  -7   82.23    3.88
   3  -3  -7   79.18    4.05
  -3  -3   7   78.87    3.64
  -3  -3   7   84.26    3.61
   3  -3  -7   84.94    4.16
   3  -3  -7   81.04    3.83
   3   3  -7   83.92    3.41
  -3   3   7   87.07    3.98
  -3   3   7   88.75    4.05
  -3   3   7   84.59    3.71
   2  -3  -7   59.26    3.36
   2  -3  -7   60.77    2.98
   2  -3  -7   56.79    3.10
   2  -3  -7   62.16    3.26
   2  -3  -7   65.27    3.30
  -2  -3   7   51.11    2.81
  -2  -3   7   61.11    2.85
   2   3  -7   60.59    2.74
  -2   3   7   61.62    3.17
  -2   3   7   59.70    2.92
  -2   3   7   56.99    3.28
   1  -3  -7   13.81    1.50
   1  -3  -7   11.31    1.50
   1  -3  -7   15.28    1.85
  -1  -3   7   11.00    1.23
  -1  -3   7   13.36    1.28
   1  -3  -7   14.20    1.57
   1  -3  -7   13.73    1.33
   1   3  -7   12.37    1.22
  -1   3   7   11.79    1.44
  -1   3   7   13.40    1.40
  -1   3   7   15.24    1.73
   0  -3  -7  215.33    9.42
   0  -3  -7  240.48    9.62
   0  -3  -7  245.36    8.98
   0  -3   7  224.39    9.05
   0  -3  -7  211.75    9.20
   0  -3   7  206.01    8.73
   0  -3  -7  203.77    9.26
   0   3   7  210.93    9.39
   0   3   7  231.67    9.24
   0   3   7  207.12    8.93
   0   3  -7  233.01    8.65
   1  -3   7    4.13    0.90
  -1  -3  -7    1.21    0.81
  -1  -3  -7    3.29    0.81
   1  -3   7    2.13    0.72
  -1  -3  -7    3.53    0.85
  -1  -3  -7    2.03    0.90
  -1   3  -7    2.09    0.76
   1   3   7    1.44    0.92
   1   3   7    2.93    1.00
   1   3   7    2.23    0.88
   2  -3   7   27.01    2.23
  -2  -3  -7   27.50    2.02
   2  -3   7   29.86    2.12
  -2  -3  -7   35.06    2.84
  -2  -3  -7   31.18    2.69
   2   3   7   35.79    2.36
   2   3   7   28.03    2.49
  -2   3  -7   26.48    2.07
   3  -3   7    4.68    1.04
  -3  -3  -7    4.37    1.27
  -3  -3  -7    4.20    0.95
  -3  -3  -7    5.25    1.28
   3  -3   7    6.13    1.33
  -3   3  -7    4.16    1.09
   3   3   7    7.07    1.46
   3   3   7    5.57    1.19
   4  -3   7    5.15    1.28
   4  -3   7    5.06    1.24
  -4  -3  -7    4.93    1.34
  -4  -3  -7    3.85    0.97
  -4  -3  -7    5.33    1.44
   4   3   7    8.90    1.68
  -4   3  -7    4.13    1.18
   4   3   7    6.50    1.37
   5  -3   7    1.14    1.07
  -5  -3  -7    1.89    1.22
  -5  -3  -7    1.20    1.32
   5  -3   7    0.99    0.98
  -5  -3  -7    0.91    0.76
  -5   3  -7    0.07    0.93
   5   3   7   -1.24    1.01
   6  -3   7    5.61    1.70
   6  -3   7    7.33    1.69
  -6  -3  -7    8.36    1.87
  -6  -3  -7    7.37    1.23
  -6   3  -7    7.10    1.64
 -10  -4   7    4.05    0.86
  10  -4  -7    2.98    1.07
 -10  -4   7    3.66    0.96
  10   4  -7    3.99    0.98
  -9  -4   7   36.68    2.13
   9  -4  -7   37.78    2.59
  -9  -4   7   36.91    2.31
  -9   4   7   41.28    2.67
   9   4  -7   37.98    2.21
   8  -4  -7   44.63    2.70
   8  -4  -7   43.35    2.75
  -8  -4   7   40.90    2.17
   8   4  -7   42.07    2.23
  -8   4   7   43.38    2.69
   7  -4  -7   22.26    1.97
  -7  -4   7   24.93    1.44
  -7  -4   7   25.14    1.55
   7  -4  -7   23.78    2.11
  -7   4   7   25.28    1.92
   7   4  -7   25.16    1.49
  -7   4   7   23.48    1.70
  -6  -4   7    0.61    0.37
  -6  -4   7    0.56    0.35
   6  -4  -7    0.43    0.59
   6  -4  -7    0.77    0.44
   6  -4  -7    0.96    0.61
  -6   4   7    1.02    0.57
   6   4  -7    0.34    0.36
  -6   4   7    0.93    0.62
  -5  -4   7   91.86    3.68
   5  -4  -7   92.99    4.21
  -5  -4   7   87.49    3.74
   5  -4  -7   88.20    4.07
   5  -4  -7   88.36    4.34
   5  -4  -7   88.11    3.64
  -5   4   7   87.52    3.95
   5   4  -7   88.84    3.59
  -5   4   7   96.69    4.30
   4  -4  -7    4.54    0.88
  -4  -4   7    5.23    0.69
  -4  -4   7    4.23    0.53
   4  -4  -7    4.29    0.98
   4  -4  -7    3.72    0.61
   4  -4  -7    4.43    0.98
  -4   4   7    4.69    0.81
   4   4  -7    4.35    0.54
  -4   4   7    3.89    0.89
  -3  -4   7    1.44    0.38
   3  -4  -7    1.98    0.48
  -3  -4   7    1.68    0.47
   3  -4  -7    2.22    0.78
   3  -4  -7    1.94    0.85
   3  -4  -7    3.78    0.84
   3   4  -7    1.47    0.41
  -3   4   7    1.33    0.59
  -3   4   7    2.12    0.79
  -2  -4   7    4.21    0.67
   2  -4  -7    3.60    0.61
   2  -4  -7    4.91    1.00
   2  -4  -7    6.80    1.26
   2  -4  -7    5.38    0.94
  -2  -4   7    3.52    0.61
  -2   4   7    3.62    0.78
   2   4  -7    4.02    0.70
  -2   4   7    3.98    1.11
  -1  -4   7    1.18    0.57
   1  -4  -7    0.81    0.80
  -1  -4   7    1.46    0.51
   1  -4  -7    1.83    0.62
   1  -4  -7    1.20    0.47
   1  -4  -7    0.12    0.74
  -1   4   7    1.87    0.86
   1   4  -7    0.76    0.53
  -1   4   7    1.55    0.75
   0  -4   7    7.10    0.97
   0  -4  -7    4.77    1.18
   0  -4  -7    3.75    1.16
   0  -4  -7    8.42    0.97
   0  -4  -7    6.42    0.95
   0   4  -7    6.60    0.95
   0   4   7    8.31    1.33
   0   4   7    5.83    1.20
  -1  -4  -7   11.49    1.65
  -1  -4  -7   10.05    1.59
   1  -4   7    7.67    1.07
   1  -4   7    7.45    1.16
  -1  -4  -7    7.52    0.99
  -1  -4  -7    7.26    1.02
   1   4   7    7.82    1.39
  -1   4  -7    8.11    1.15
   1   4   7   12.21    1.58
  -2  -4  -7    4.43    0.85
   2  -4   7    4.50    0.96
   2  -4   7    2.75    0.95
  -2  -4  -7    3.85    0.81
  -2  -4  -7    3.48    1.20
  -2  -4  -7    6.07    1.39
  -2   4  -7    4.82    1.01
   2   4   7    4.95    1.18
   2   4   7    2.17    0.96
  -3  -4  -7    6.74    1.02
  -3  -4  -7   11.71    1.22
   3  -4   7    9.98    1.61
  -3  -4  -7   10.21    1.85
  -3  -4  -7    9.39    1.69
   3  -4   7    8.84    1.35
   3   4   7    9.68    1.58
  -3   4  -7    9.33    1.44
  -4  -4  -7   11.40    1.63
  -4  -4  -7   11.15    1.24
  -4  -4  -7    8.81    1.11
   4  -4   7   12.02    1.65
  -4  -4  -7   12.12    1.99
   4  -4   7   15.20    1.98
  -4  -4  -7   10.57    1.71
  -4   4  -7   11.17    1.62
   4   4   7   13.62    1.84
   5  -4   7   26.65    2.76
  -5  -4  -7   32.93    2.59
  -5  -4  -7   33.43    3.30
  -5  -4  -7   26.12    1.79
  -5  -4  -7   33.31    3.03
  -5  -4  -7   21.61    1.70
   5  -4   7   30.46    2.84
  -5   4  -7   31.21    2.79
  -9  -5   7    0.83    0.51
   9  -5  -7    2.25    1.00
   9  -5  -7    0.59    0.56
  -9  -5   7    1.83    0.71
   9  -5  -7    1.53    0.99
   9   5  -7    1.60    0.67
   8  -5  -7    2.18    0.91
   8  -5  -7    3.04    0.69
  -8  -5   7    3.13    0.60
   8  -5  -7    2.21    0.89
  -8  -5   7    2.75    0.67
   8   5  -7    2.09    0.65
   7  -5  -7   13.02    1.18
   7  -5  -7   11.67    1.50
  -7  -5   7   11.60    0.98
  -7  -5   7   10.54    1.02
   7  -5  -7   11.52    1.42
   7   5  -7   12.08    1.06
  -7   5   7   12.11    1.34
   6  -5  -7    0.63    0.72
   6  -5  -7    0.44    0.68
   6  -5  -7    0.70    0.64
   6  -5  -7    0.11    0.35
  -6  -5   7   -0.06    0.31
   6   5  -7    0.29    0.36
  -6   5   7    0.32    0.54
   5  -5  -7   22.76    2.05
  -5  -5   7   21.89    1.24
  -5  -5   7   20.05    1.14
   5  -5  -7   21.38    1.35
   5  -5  -7   17.75    1.72
   5  -5  -7   22.40    1.45
   5  -5  -7   20.38    1.69
   5   5  -7   21.15    1.16
  -5   5   7   25.54    2.30
  -5   5   7   22.56    1.63
   4  -5  -7   27.93    2.10
   4  -5  -7   30.83    1.66
  -4  -5   7   29.93    1.38
   4  -5  -7   30.64    1.78
   4  -5  -7   24.06    1.83
   4  -5  -7   31.14    2.30
   4   5  -7   30.71    1.44
  -4   5   7   33.26    1.98
  -4   5   7   29.50    2.22
   3  -5  -7   41.10    2.61
  -3  -5   7   40.95    1.79
   3  -5  -7   45.10    2.81
   3  -5  -7   36.81    2.22
   3  -5  -7   37.84    2.18
   3  -5  -7   42.40    2.07
  -3   5   7   43.74    2.87
  -3   5   7   44.24    2.41
   3   5  -7   41.13    1.88
  -2  -5   7   26.61    1.41
  -2  -5   7   29.05    1.30
   2  -5  -7   28.06    1.68
   2  -5  -7   31.81    2.47
   2  -5  -7   27.11    1.84
   2  -5  -7   28.59    1.53
   2  -5  -7   28.08    2.45
   2   5  -7   27.78    1.61
  -2   5   7   24.89    1.93
  -2   5   7   22.07    2.54
  -1  -5   7    9.08    0.79
  -1  -5   7    9.00    0.94
   1  -5  -7    8.70    0.81
   1  -5  -7    9.36    1.57
   1  -5  -7   11.62    1.68
   1  -5  -7    6.61    1.08
   1  -5  -7    7.97    0.87
  -1   5   7    9.57    1.34
   1   5  -7   10.18    1.02
   0  -5   7  130.25    5.17
   0  -5  -7  132.93    6.48
   0  -5  -7  129.59    6.23
   0  -5  -7  130.95    5.39
   0  -5  -7  123.12    5.42
   0  -5  -7  127.73    5.48
   0  -5   7  136.96    5.57
   0   5  -7  119.96    5.33
   0   5   7  129.29    5.95
   1  -5   7    1.73    0.59
  -1  -5  -7    2.28    1.20
   1  -5   7    2.09    0.72
  -1  -5  -7    2.22    0.44
  -1  -5  -7    1.30    0.85
  -1  -5  -7    1.49    0.43
  -1  -5  -7    2.79    1.09
   1   5   7    1.48    1.04
  -1   5  -7    1.12    0.70
  -2  -5  -7   13.54    0.92
  -2  -5  -7   16.48    2.02
  -2  -5  -7   15.24    2.07
   2  -5   7   11.63    1.54
  -2  -5  -7   15.32    0.93
   2  -5   7   14.37    1.44
  -2  -5  -7   17.76    1.84
   2   5   7   14.18    1.89
  -2   5  -7   16.53    1.64
   3  -5   7    1.88    0.79
  -3  -5  -7    2.85    1.29
  -3  -5  -7    2.52    1.23
   3  -5   7    2.36    0.99
  -3  -5  -7    3.46    1.02
   3   5   7    1.45    1.03
  -3   5  -7    1.75    0.85
  -4  -5  -7    4.48    1.28
   4  -5   7    5.55    1.42
   4  -5   7    4.90    1.15
  -4  -5  -7    6.51    1.64
  -4  -5  -7    6.12    1.55
  -4   5  -7    5.22    1.30
   4   5   7    4.69    1.34
  -8  -6   7    7.84    0.99
   8  -6  -7    5.09    1.25
   8  -6  -7    6.97    1.37
   8   6  -7    8.15    0.98
   7  -6  -7   24.63    2.32
  -7  -6   7   21.33    1.40
   7  -6  -7   22.66    2.14
  -7   6   7   19.97    1.88
   7   6  -7   21.17    1.35
  -6  -6   7    4.87    0.56
   6  -6  -7    4.06    1.11
   6  -6  -7    4.28    1.08
  -6   6   7    4.00    0.97
   6   6  -7    4.54    0.60
   5  -6  -7   34.60    2.37
   5  -6  -7   30.58    2.35
   5  -6  -7   29.59    1.85
  -5   6   7   33.52    2.13
   5   6  -7   30.04    1.47
   4  -6  -7   13.40    1.67
   4  -6  -7   16.85    1.52
   4  -6  -7   16.89    1.89
   4   6  -7   15.49    0.91
  -4   6   7   14.98    1.54
   3  -6  -7    6.68    1.07
   3  -6  -7    6.20    1.32
   3  -6  -7    8.68    1.43
   3   6  -7    6.72    0.76
  -3   6   7    5.38    1.07
   2  -6  -7    1.33    1.03
   2  -6  -7    2.56    1.01
   2  -6  -7    1.06    0.75
   2   6  -7    1.34    0.52
  -2   6   7    1.09    0.76
   1  -6  -7    0.03    0.59
  -1  -6   7    0.38    0.33
   1  -6  -7    0.30    0.99
   1  -6  -7    0.09    0.99
   1   6  -7    0.06    0.52
  -1   6   7    0.94    0.76
   0  -6   7    1.26    0.57
   0  -6  -7   -0.20    0.87
   0  -6  -7    1.63    0.75
   0  -6  -7    1.70    1.15
   0   6  -7    0.62    0.55
   0   6   7    0.53    0.92
   1  -6   7   13.53    1.11
  -1  -6  -7   14.77    2.17
  -1  -6  -7   14.51    1.72
  -1  -6  -7   13.36    1.86
   1  -6   7   14.78    1.43
  -1   6  -7   13.35    1.40
   1   6   7   13.94    2.05
  -2  -6  -7   14.47    2.17
  -2  -6  -7   11.57    1.80
  -2  -6  -7   15.33    1.83
   2  -6   7   13.83    1.59
   2  -6   7   12.82    1.26
  -2   6  -7   12.09    1.45
   2   6   7   13.19    1.93
  -3  -6  -7    0.42    0.92
   3  -6   7   -0.31    0.75
  -3  -6  -7    0.11    1.05
  -3  -6  -7   -0.32    1.18
   3  -6   7   -0.01    0.61
  -3   6  -7    0.41    0.71
   3   6   7    0.15    1.01
   6  -7  -7   -0.71    0.76
   6  -7  -7   -0.47    0.79
  -6   7   7   -0.19    0.73
   6   7  -7    0.10    0.36
   5  -7  -7    5.49    1.31
   5  -7  -7    8.78    1.41
   5  -7  -7    5.41    0.99
  -5   7   7    7.23    1.24
   5   7  -7    6.02    0.58
   4  -7  -7   12.55    1.79
   4  -7  -7   14.52    1.49
   4  -7  -7   15.67    1.95
  -4   7   7   19.12    1.90
   3  -7  -7   24.15    1.99
   3  -7  -7   18.80    2.13
   3  -7  -7   23.43    2.32
  -3   7   7   21.86    2.07
   2  -7  -7   11.06    1.93
   2  -7  -7   12.08    1.47
   2  -7  -7   12.54    1.80
   2   7  -7   10.38    0.84
  -2   7   7   11.55    1.60
   1  -7  -7    3.47    1.33
   1  -7  -7    4.60    1.37
   1  -7  -7    5.12    1.12
  -1   7   7    3.78    1.15
   1   7  -7    3.30    0.58
   0  -7   7   53.60    2.42
   0  -7  -7   53.32    3.88
   0  -7  -7   61.31    3.88
   0  -7  -7   61.79    3.34
   0   7   7   60.80    3.75
   0   7  -7   53.90    2.62
  -1  -7  -7    1.93    1.12
   1  -7   7    0.83    0.58
  -1  -7  -7   -1.12    1.07
  -1  -7  -7    0.93    0.81
  -1   7  -7   -0.04    0.53
   1   7   7    0.52    1.09
  -2  -7  -7    8.61    1.68
  -2  -7  -7    8.78    1.51
   2  -7   7    9.20    1.23
  -2  -7  -7   10.84    2.00
   2   7   7    8.51    1.70
  -2   7  -7    7.95    1.20
 -11   0   8    0.79    0.79
 -11   0   8   -0.44    0.74
  11   0  -8    0.63    0.82
 -10   0   8    6.88    1.19
 -10   0   8   11.04    1.49
  10   0  -8   10.24    1.40
   9   0  -8   12.39    1.44
  -9   0   8    9.70    1.26
  -9   0   8   10.66    1.33
   8   0  -8    1.17    0.65
  -8   0   8    1.38    0.65
  -8   0   8    1.44    0.66
  -7   0   8   55.99    3.00
   7   0  -8   58.52    2.90
  -7   0   8   62.68    2.97
   6   0  -8   13.49    1.30
  -6   0   8   13.30    1.35
   6   0  -8   11.54    1.18
  -6   0   8   12.01    1.22
  -5   0   8   66.88    3.26
  -5   0   8   62.49    3.10
   5   0  -8   70.50    3.14
   5   0  -8   62.76    3.03
  -4   0   8  114.51    4.90
  -4   0   8  115.00    5.07
   4   0  -8  109.83    4.76
   4   0  -8  113.68    4.85
   3   0  -8   71.86    3.50
  -3   0   8   70.80    3.66
  -3   0   8   77.64    3.61
   3   0  -8   72.30    3.44
   2   0  -8  153.85    6.40
  -2   0   8  151.94    6.49
  -2   0   8  142.14    6.59
   2   0  -8  147.06    6.31
   1   0  -8   14.99    1.53
  -1   0   8   19.15    1.97
   1   0  -8   16.71    1.63
  -1   0   8   15.81    1.64
   0   0   8   51.69    3.09
   0   0  -8   52.66    2.87
   0   0  -8   48.51    2.78
   0   0   8   53.09    2.98
   1   0   8    0.76    0.70
  -1   0  -8    0.76    0.70
  -1   0  -8   -0.30    0.58
   1   0   8    0.53    0.80
  -2   0  -8    3.05    0.94
  -2   0  -8    2.99    0.98
   2   0   8    2.95    1.01
   2   0   8    3.52    1.06
   3   0   8   15.65    1.97
   3   0   8   10.08    1.64
  -3   0  -8   10.71    1.52
  -3   0  -8   12.81    1.70
  -4   0  -8   13.63    1.85
  -4   0  -8    9.55    1.61
   4   0   8   13.94    2.01
   5   0   8    4.71    1.54
   5   0   8    3.23    1.27
   6   0   8    2.03    1.25
 -11  -1   8   18.25    1.90
 -11  -1   8   17.96    1.99
  11   1  -8   16.75    1.80
 -11   1   8   15.56    1.92
 -11   1   8   15.04    1.80
 -10  -1   8   19.56    1.94
  10  -1  -8   20.50    1.96
 -10  -1   8   18.84    1.78
 -10   1   8   18.34    1.87
  10   1  -8   22.15    1.97
 -10   1   8   15.90    1.79
   9  -1  -8   25.07    1.91
  -9  -1   8   25.03    1.81
  -9  -1   8   23.62    1.92
   9   1  -8   27.88    1.88
  -9   1   8   24.69    1.99
  -9   1   8   24.65    1.92
  -8  -1   8    0.70    0.50
   8  -1  -8    1.17    0.65
  -8  -1   8    0.16    0.52
   8  -1  -8    0.77    0.59
   8   1  -8    1.07    0.58
  -8   1   8    0.32    0.55
  -8   1   8    0.39    0.56
   7  -1  -8   75.14    3.41
  -7  -1   8   71.85    3.44
   7  -1  -8   72.50    3.42
  -7  -1   8   69.41    3.28
   7   1  -8   68.73    3.25
  -7   1   8   67.60    3.41
  -7   1   8   70.74    3.53
  -6  -1   8    8.62    1.04
   6  -1  -8    8.13    1.09
  -6  -1   8    7.88    0.92
   6  -1  -8    9.41    1.14
  -6   1   8    7.56    1.01
  -6   1   8    9.41    1.13
   6   1  -8    6.83    0.89
  -5  -1   8    0.45    0.44
  -5  -1   8    0.44    0.45
   5  -1  -8    2.27    0.66
   5  -1  -8    1.06    0.55
   5   1  -8    0.74    0.46
  -5   1   8    1.40    0.62
  -5   1   8    1.27    0.61
  -4  -1   8    0.97    0.51
   4  -1  -8    0.52    0.57
   4  -1  -8    0.86    0.63
  -4  -1   8    0.51    0.51
   4  -1  -8    0.57    0.51
   4   1  -8    0.82    0.48
  -4   1   8    1.04    0.66
  -4   1   8    0.21    0.48
   3  -1  -8    2.65    0.73
   3  -1  -8    2.42    0.76
   3  -1  -8    0.96    0.63
  -3  -1   8    4.08    0.84
  -3  -1   8    2.06    0.73
  -3   1   8    2.49    0.75
  -3   1   8    2.76    0.77
   3   1  -8    1.58    0.58
   3   1  -8    1.97    0.69
  -2  -1   8    4.20    0.89
   2  -1  -8    5.12    1.00
   2  -1  -8    5.54    1.07
  -2  -1   8    6.32    1.07
   2  -1  -8    5.87    1.07
  -2   1   8    5.94    1.02
   2   1  -8    5.50    0.99
  -2   1   8    4.63    1.00
   2   1  -8    5.56    0.95
  -2   1   8    6.08    1.16
   1  -1  -8   14.27    1.56
   1  -1  -8   13.26    1.57
  -1  -1   8   11.57    1.36
  -1  -1   8   14.02    1.58
   1  -1  -8   15.45    1.74
   1   1  -8   15.10    1.48
  -1   1   8   10.81    1.40
   1   1  -8   12.66    1.38
  -1   1   8   12.01    1.54
   0  -1  -8   53.55    2.94
   0  -1   8   52.34    3.10
   0  -1  -8   53.35    3.14
   0  -1  -8   53.55    3.03
   0  -1   8   53.48    2.99
   0   1  -8   52.06    2.86
   0   1  -8   51.94    2.84
   0   1   8   55.31    3.28
   0   1   8   55.86    3.13
   1  -1   8    3.99    0.92
   1  -1   8    5.01    1.05
  -1  -1  -8    4.96    1.04
  -1  -1  -8    6.21    1.17
  -1   1  -8    4.31    0.94
   1   1   8    8.95    1.40
   1   1   8    4.24    1.09
  -2  -1  -8   19.27    1.91
   2  -1   8   14.25    1.75
  -2  -1  -8   19.62    1.95
   2  -1   8   16.20    1.81
   2   1   8   20.30    2.15
  -2   1  -8   19.59    1.96
   2   1   8   17.00    1.91
  -3  -1  -8   79.81    4.36
  -3  -1  -8   89.78    4.55
   3  -1   8   77.39    4.57
   3  -1   8   88.03    4.62
  -3   1  -8   86.42    4.42
   3   1   8   90.50    4.67
   3   1   8   80.81    4.53
  -4  -1  -8    1.73    1.04
   4  -1   8    2.16    1.10
   4  -1   8    0.29    1.01
   4   1   8    1.01    0.99
  -4   1  -8    0.31    0.97
   4   1   8    1.16    1.11
   5  -1   8   11.82    2.05
   5  -1   8   12.61    2.02
  -5  -1  -8   12.30    1.95
  -5   1  -8   12.51    1.99
   5   1   8   12.56    1.98
   6  -1   8   -1.18    1.16
  -6  -1  -8    1.62    1.21
   6  -1   8   -1.69    0.97
   6   1   8    0.19    1.07
 -10  -2   8   -0.56    0.57
 -10  -2   8    0.62    0.63
 -10   2   8    0.86    0.79
  10   2  -8   -0.36    0.67
   9  -2  -8   38.58    2.47
  -9  -2   8   39.83    2.29
  -9  -2   8   37.36    2.37
  -9   2   8   37.69    2.54
   9   2  -8   35.50    2.25
  -9   2   8   40.11    2.54
  -8  -2   8    3.62    0.77
   8  -2  -8    4.71    0.97
   8  -2  -8    4.63    0.98
  -8  -2   8    2.96    0.69
  -8   2   8    3.30    0.85
   8   2  -8    3.14    0.73
  -8   2   8    6.06    1.04
   7  -2  -8   10.14    1.29
   7  -2  -8    9.76    1.19
  -7  -2   8    7.74    0.96
  -7  -2   8    9.98    1.03
  -7   2   8    9.74    1.18
   7   2  -8    8.08    0.96
  -7   2   8   10.12    1.26
   6  -2  -8   50.75    2.84
  -6  -2   8   48.74    2.43
  -6  -2   8   49.37    2.50
   6  -2  -8   48.88    2.63
   6  -2  -8   49.71    2.66
  -6   2   8   51.35    2.71
   6   2  -8   45.89    2.33
  -6   2   8   48.90    2.71
   5  -2  -8  154.80    6.44
   5  -2  -8  158.55    6.46
  -5  -2   8  153.24    6.22
  -5  -2   8  149.94    6.38
   5  -2  -8  156.93    6.73
   5   2  -8  153.97    6.08
  -5   2   8  154.28    6.50
  -5   2   8  158.24    6.67
   4  -2  -8   37.42    2.16
   4  -2  -8   32.79    2.26
  -4  -2   8   33.04    1.95
   4  -2  -8   35.36    2.21
  -4  -2   8   33.09    1.94
   4   2  -8   33.35    1.82
  -4   2   8   34.23    2.19
  -4   2   8   36.05    2.00
  -4   2   8   37.90    2.27
  -3  -2   8    6.42    0.96
   3  -2  -8    8.31    1.34
  -3  -2   8    6.87    1.03
   3  -2  -8    8.86    1.22
   3  -2  -8    7.49    1.23
  -3   2   8    7.46    1.14
  -3   2   8    7.61    1.02
  -3   2   8    7.30    1.18
   3   2  -8    7.61    0.93
   2  -2  -8  235.09    9.63
   2  -2  -8  232.06    9.96
  -2  -2   8  226.40    9.65
   2  -2  -8  250.09    9.59
  -2  -2   8  232.33    9.35
  -2   2   8  243.49    9.31
  -2   2   8  238.39    9.80
   2   2  -8  231.22    9.21
  -2   2   8  230.74    9.90
   1  -2  -8    0.06    0.70
   1  -2  -8    1.97    0.79
  -1  -2   8    2.24    0.76
  -1  -2   8    1.03    0.63
   1  -2  -8    2.42    0.95
  -1   2   8    2.80    0.99
  -1   2   8    3.09    0.93
   1   2  -8    2.37    0.72
  -1   2   8    1.12    0.74
   0  -2   8   12.04    1.41
   0  -2  -8    9.82    1.30
   0  -2   8   11.35    1.38
   0  -2  -8   14.24    1.68
   0  -2  -8   11.06    1.45
   0   2   8   11.55    1.49
   0   2   8   11.13    1.63
   0   2  -8   10.47    1.26
   0   2   8   11.43    1.54
   1  -2   8   10.64    1.37
  -1  -2  -8   14.12    1.68
   1  -2   8   16.14    1.70
  -1  -2  -8   16.60    1.76
  -1  -2  -8   15.77    1.73
   1   2   8   14.81    1.68
  -1   2  -8   13.52    1.50
   1   2   8   18.25    1.94
   1   2   8   20.23    2.10
  -2  -2  -8   18.75    2.11
   2  -2   8   13.62    1.68
  -2  -2  -8   17.20    1.97
   2  -2   8   16.53    1.91
   2   2   8   14.70    1.85
  -2   2  -8   17.64    1.84
   2   2   8   17.28    1.94
   3  -2   8    0.17    0.95
  -3  -2  -8    0.21    0.86
   3  -2   8   -0.40    0.73
  -3   2  -8    0.79    0.80
   3   2   8   -0.05    0.86
   4  -2   8    0.06    1.05
   4  -2   8    2.15    1.09
  -4  -2  -8    2.98    1.20
  -4   2  -8    2.58    1.08
   4   2   8    2.48    1.33
   5  -2   8    1.18    1.20
   5  -2   8    2.13    1.15
  -5  -2  -8    1.02    1.02
  -5   2  -8   -0.03    1.04
   5   2   8    1.80    1.25
  10  -3  -8   19.10    2.00
 -10  -3   8   12.28    1.42
 -10   3   8   19.51    2.08
  10   3  -8   15.62    1.61
  -9  -3   8   17.70    1.57
  -9  -3   8   15.85    1.59
   9  -3  -8   13.77    1.64
  -9   3   8   17.81    1.82
   9   3  -8   19.76    1.68
   8  -3  -8    0.53    0.68
  -8  -3   8    0.82    0.58
  -8  -3   8    0.69    0.51
  -8   3   8    0.17    0.69
   8   3  -8    1.15    0.58
   7  -3  -8   66.38    3.67
  -7  -3   8   57.82    2.80
  -7  -3   8   59.35    2.93
   7  -3  -8   61.72    3.17
  -7   3   8   57.55    3.19
   7   3  -8   57.36    2.75
  -7   3   8   58.27    3.21
   6  -3  -8    5.52    0.97
   6  -3  -8    6.39    1.07
  -6  -3   8    7.19    0.84
  -6  -3   8    6.15    0.81
  -6   3   8    5.91    1.06
  -6   3   8    5.62    0.92
   6   3  -8    6.08    0.76
   5  -3  -8    1.65    0.67
   5  -3  -8    0.67    0.67
  -5  -3   8    0.65    0.44
   5  -3  -8   -0.01    0.57
  -5  -3   8    0.36    0.39
  -5   3   8    0.21    0.48
  -5   3   8    0.65    0.60
  -5   3   8    0.99    0.65
   5   3  -8    0.50    0.39
  -4  -3   8    0.99    0.44
   4  -3  -8    1.16    0.65
  -4  -3   8    0.92    0.50
   4  -3  -8    0.59    0.67
   4  -3  -8    1.44    0.76
  -4   3   8    1.66    0.71
  -4   3   8    0.60    0.64
   4   3  -8    1.04    0.44
  -4   3   8    0.68    0.50
   3  -3  -8    0.49    0.77
   3  -3  -8    0.05    0.73
   3  -3  -8    0.62    0.67
  -3  -3   8    0.51    0.53
  -3  -3   8   -0.36    0.39
   3  -3  -8    0.49    0.60
  -3   3   8    0.64    0.71
  -3   3   8    1.43    0.73
   3   3  -8    0.05    0.43
  -3   3   8    0.21    0.52
   2  -3  -8    3.73    1.02
   2  -3  -8    4.39    0.98
   2  -3  -8    5.28    1.23
   2  -3  -8    4.11    1.05
  -2  -3   8    3.71    0.81
  -2  -3   8    4.98    0.83
   2   3  -8    3.80    0.85
  -2   3   8    6.12    1.22
  -2   3   8    3.37    0.88
  -2   3   8    2.93    0.99
  -1  -3   8    9.27    1.12
   1  -3  -8    7.77    1.46
   1  -3  -8    9.93    1.59
  -1  -3   8    8.79    1.17
   1  -3  -8   13.19    1.50
   1   3  -8    5.97    0.99
  -1   3   8    9.19    1.50
  -1   3   8    9.63    1.43
  -1   3   8   11.20    1.57
   0  -3  -8   41.35    2.86
   0  -3   8   37.63    2.31
   0  -3  -8   35.91    2.64
   0  -3  -8   39.12    2.48
   0  -3   8   36.43    2.36
   0   3   8   32.88    2.67
   0   3  -8   38.05    2.24
   0   3   8   35.19    2.54
   0   3   8   43.86    2.77
  -1  -3  -8    6.16    1.29
   1  -3   8    4.87    0.98
  -1  -3  -8    5.36    1.27
   1  -3   8    4.54    1.04
   1   3   8    3.29    1.07
   1   3   8    3.70    1.04
  -1   3  -8    3.28    0.91
  -2  -3  -8   14.85    1.95
  -2  -3  -8   14.09    1.91
   2  -3   8   15.42    1.84
  -2   3  -8   11.48    1.56
   2   3   8   14.77    1.72
   2   3   8   15.40    1.95
  -3  -3  -8   60.99    3.88
   3  -3   8   55.90    3.65
  -3  -3  -8   65.08    3.83
   3  -3   8   53.22    3.45
  -3   3  -8   57.59    3.44
   3   3   8   63.26    3.80
  -4  -3  -8    1.13    1.11
   4  -3   8    0.69    0.91
   4  -3   8    0.69    1.03
  -4   3  -8    0.08    0.93
   4   3   8    0.87    1.12
   5  -3   8   10.03    1.97
  -5  -3  -8    6.97    1.57
   5  -3   8    7.24    1.61
  -5   3  -8    6.91    1.63
   9  -4  -8    5.60    1.22
  -9  -4   8    5.51    0.89
  -9   4   8    5.89    1.26
   9   4  -8    5.85    0.95
  -8  -4   8    2.90    0.63
  -8  -4   8    1.02    0.55
   8  -4  -8    0.35    0.74
   8   4  -8    1.93    0.63
  -8   4   8    1.33    0.88
   7  -4  -8   30.29    2.35
  -7  -4   8   34.19    1.89
   7  -4  -8   34.95    2.30
  -7  -4   8   29.36    1.75
   7   4  -8   31.25    1.77
  -7   4   8   33.67    2.32
   6  -4  -8    6.35    1.11
   6  -4  -8    8.38    1.34
   6  -4  -8    6.30    0.84
  -6  -4   8    6.68    0.81
  -6  -4   8    6.87    0.80
   6   4  -8    6.29    0.77
  -6   4   8    5.26    1.11
  -6   4   8    6.53    1.03
  -5  -4   8   37.60    1.97
   5  -4  -8   40.71    2.63
   5  -4  -8   37.69    2.40
  -5  -4   8   34.39    1.86
  -5   4   8   39.03    2.50
   5   4  -8   38.36    1.86
  -5   4   8   35.14    2.16
   4  -4  -8   65.13    3.48
  -4  -4   8   60.40    2.87
   4  -4  -8   63.11    3.57
   4  -4  -8   59.06    3.28
  -4  -4   8   58.68    2.73
  -4   4   8   63.56    3.09
   4   4  -8   58.78    2.66
  -4   4   8   53.97    3.33
  -3  -4   8   37.03    2.10
  -3  -4   8   44.81    2.23
   3  -4  -8   42.44    2.92
   3  -4  -8   45.83    2.42
   3  -4  -8   42.51    2.62
   3  -4  -8   42.03    2.70
  -3   4   8   43.34    2.49
   3   4  -8   40.47    2.13
  -3   4   8   43.36    2.91
   2  -4  -8   82.91    4.71
   2  -4  -8   88.36    4.55
  -2  -4   8   95.32    3.91
   2  -4  -8   89.75    4.14
  -2  -4   8   74.10    3.89
   2  -4  -8   91.90    4.38
  -2   4   8   92.77    4.72
  -2   4   8   86.32    4.19
   2   4  -8   87.60    3.91
  -1  -4   8    8.63    1.11
   1  -4  -8    8.12    1.08
   1  -4  -8    5.88    1.32
   1  -4  -8   10.36    1.26
  -1  -4   8    6.80    0.96
   1  -4  -8    9.88    1.70
  -1   4   8    9.38    1.48
   1   4  -8    9.62    1.14
  -1   4   8    9.86    1.49
   0  -4   8   34.84    2.12
   0  -4  -8   34.85    3.01
   0  -4  -8   28.92    2.06
   0  -4  -8   34.06    2.60
   0  -4  -8   27.02    1.95
   0  -4   8   23.95    1.89
   0   4   8   27.41    2.61
   0   4  -8   32.27    1.98
   0   4   8   31.89    2.48
  -1  -4  -8    1.30    0.65
  -1  -4  -8    1.62    1.01
  -1  -4  -8   -0.43    0.75
  -1  -4  -8    0.61    0.59
   1  -4   8    0.90    0.70
   1  -4   8    0.33    0.60
   1   4   8    2.16    1.00
   1   4   8   -0.29    0.72
  -1   4  -8   -0.31    0.62
   2  -4   8    1.50    0.87
  -2  -4  -8    2.41    0.77
   2  -4   8    2.32    0.88
  -2  -4  -8    2.35    1.05
  -2  -4  -8    0.79    0.63
  -2  -4  -8    1.54    1.02
  -2   4  -8    1.00    0.80
   2   4   8    2.09    0.98
   2   4   8    4.65    1.29
  -3  -4  -8    5.44    1.00
  -3  -4  -8    7.34    1.16
  -3  -4  -8    7.78    1.59
  -3  -4  -8   10.80    1.78
   3  -4   8    9.47    1.64
   3  -4   8    6.23    1.25
  -3   4  -8    9.99    1.54
  -4  -4  -8    7.22    1.06
   4  -4   8    8.86    1.57
  -4  -4  -8    9.76    1.76
  -4  -4  -8    6.61    1.67
  -4  -4  -8    7.68    1.14
   4  -4   8   10.98    1.93
  -4   4  -8    8.14    1.55
  -9  -5   8   11.32    1.33
   9  -5  -8   11.80    1.70
  -9  -5   8   11.72    1.17
  -8  -5   8    0.83    0.48
  -8  -5   8    0.48    0.51
   8  -5  -8   -0.41    0.77
   8  -5  -8    0.57    0.86
   8   5  -8    0.69    0.53
   7  -5  -8   30.66    2.48
   7  -5  -8   30.78    2.35
   7  -5  -8   33.07    1.96
  -7  -5   8   31.15    1.70
   7   5  -8   31.39    1.74
   6  -5  -8    2.90    0.72
   6  -5  -8    3.07    0.95
  -6  -5   8    2.58    0.52
  -6  -5   8    3.66    0.62
   6  -5  -8    3.30    0.92
   6  -5  -8    2.94    0.64
   6  -5  -8    4.04    1.07
   6   5  -8    3.42    0.60
  -6   5   8    2.69    0.84
  -5  -5   8    1.61    0.53
  -5  -5   8    2.07    0.42
   5  -5  -8    1.74    0.91
   5  -5  -8    1.32    0.81
   5  -5  -8    2.05    0.80
   5  -5  -8    1.93    0.57
   5  -5  -8    1.28    0.64
   5   5  -8    1.28    0.45
  -5   5   8    1.80    0.75
   4  -5  -8    0.78    0.83
   4  -5  -8    0.70    0.59
   4  -5  -8    0.20    0.60
  -4  -5   8    0.65    0.30
   4  -5  -8    1.59    0.93
   4  -5  -8    0.51    0.42
  -4   5   8    1.15    0.91
   4   5  -8    0.88    0.46
  -4   5   8    0.38    0.63
   3  -5  -8    0.84    0.58
   3  -5  -8    0.70    0.84
   3  -5  -8    0.44    0.43
   3  -5  -8    1.47    0.92
  -3  -5   8    0.37    0.39
  -3  -5   8    0.84    0.36
   3  -5  -8    0.76    0.70
  -3   5   8   -0.52    0.60
   3   5  -8    0.52    0.53
   2  -5  -8    1.30    0.60
   2  -5  -8    0.73    0.75
   2  -5  -8   -0.27    0.92
   2  -5  -8    0.19    0.89
   2  -5  -8    1.28    0.48
  -2  -5   8    0.45    0.44
   2   5  -8    1.07    0.57
  -2   5   8    1.92    0.80
   1  -5  -8    9.30    1.61
  -1  -5   8    7.34    1.02
   1  -5  -8    8.70    1.63
   1  -5  -8    9.42    0.98
  -1  -5   8    7.47    0.89
   1  -5  -8    8.27    1.01
  -1   5   8    7.98    1.37
   1   5  -8   10.00    1.12
   0  -5   8   17.68    1.61
   0  -5  -8   21.48    2.50
   0  -5  -8   13.84    1.67
   0  -5   8   18.69    1.42
   0  -5  -8   20.20    1.35
   0  -5  -8   18.09    1.40
   0  -5  -8   23.49    2.48
   0   5   8   19.20    2.25
   0   5  -8   19.00    1.71
  -1  -5  -8    0.73    0.94
   1  -5   8    1.28    0.69
   1  -5   8    1.19    0.65
  -1  -5  -8    0.84    0.46
  -1  -5  -8    2.13    1.03
  -1  -5  -8    1.11    0.53
  -1  -5  -8    2.47    1.25
  -1   5  -8    0.35    0.68
   1   5   8    2.08    1.08
  -2  -5  -8    8.68    1.73
   2  -5   8    7.83    1.19
  -2  -5  -8    6.92    0.82
  -2  -5  -8    7.00    0.80
   2  -5   8    7.01    1.25
  -2  -5  -8    5.03    1.37
  -2  -5  -8    5.59    1.27
  -2   5  -8    5.31    1.16
   2   5   8    6.34    1.43
   3  -5   8   40.46    2.68
  -3  -5  -8   35.39    1.86
  -3  -5  -8   33.54    2.85
   3  -5   8   42.38    2.95
  -3  -5  -8   47.58    3.30
  -3  -5  -8   38.21    1.89
  -3  -5  -8   44.69    3.37
   3   5   8   42.10    3.06
  -3   5  -8   37.78    2.71
   7  -6  -8    3.48    1.12
   7  -6  -8    1.93    1.01
   7  -6  -8    1.36    0.51
  -7  -6   8    1.22    0.49
   7  -6  -8    1.84    0.45
  -7   6   8   -0.50    0.72
   7   6  -8    1.77    0.54
   6  -6  -8   23.71    2.35
   6  -6  -8   24.41    2.36
   6  -6  -8   18.22    1.24
  -6  -6   8   20.37    1.12
   6  -6  -8   20.51    1.19
  -6   6   8   23.29    2.04
   6   6  -8   21.07    1.27
   5  -6  -8   59.52    3.63
   5  -6  -8   57.80    2.90
   5  -6  -8   60.81    3.51
   5   6  -8   54.87    2.48
  -5   6   8   54.48    3.12
   4  -6  -8    5.58    1.21
   4  -6  -8    6.44    1.49
   4  -6  -8    8.76    1.19
   4   6  -8    6.01    0.76
  -4   6   8    6.70    1.16
   3  -6  -8    2.03    1.10
   3  -6  -8    3.01    1.19
   3  -6  -8    2.37    0.85
  -3   6   8    1.94    0.92
   3   6  -8    3.81    0.71
   2  -6  -8   98.99    4.45
   2  -6  -8   94.37    5.19
  -2  -6   8   92.93    3.75
   2  -6  -8   81.68    5.16
  -2   6   8   94.09    4.71
   2   6  -8  100.55    4.05
  -1  -6   8    1.79    0.53
   1  -6  -8    3.60    1.04
   1  -6  -8    1.51    1.24
   1  -6  -8    0.07    1.03
   1   6  -8    0.65    0.60
  -1   6   8    1.66    1.01
   0  -6   8    2.10    0.67
   0  -6  -8    1.94    0.98
   0  -6  -8    3.38    1.29
   0  -6  -8    2.77    1.44
   0   6   8    3.02    1.26
   0   6  -8    2.80    0.80
   1  -6   8    5.23    0.98
   1  -6   8    5.38    0.82
  -1  -6  -8    5.40    1.37
  -1  -6  -8    4.12    1.17
  -1  -6  -8    2.08    1.30
  -1   6  -8    3.67    0.92
   1   6   8    4.17    1.32
  -2  -6  -8   10.20    1.96
   2  -6   8    8.40    1.15
   2  -6   8    8.31    1.27
  -2  -6  -8    8.42    1.71
  -2  -6  -8    6.76    1.41
   2   6   8   10.19    1.81
  -2   6  -8    6.65    1.26
   5  -7  -8   -0.60    0.64
   5  -7  -8   -0.19    0.94
   5  -7  -8    0.00    0.96
  -5   7   8   -0.09    0.74
   5   7  -8    0.02    0.41
   4  -7  -8    0.75    1.05
   4  -7  -8   -1.09    0.63
   4  -7  -8    0.07    0.97
   4   7  -8    0.30    0.47
  -4   7   8    1.79    0.91
   3  -7  -8    0.25    1.03
   3  -7  -8    0.11    0.73
   3  -7  -8   -0.82    0.87
  -3   7   8   -0.06    0.79
   3   7  -8    1.21    0.46
   2  -7  -8   -0.32    0.97
   2  -7  -8    0.10    0.74
   2  -7  -8   -0.76    1.01
   2   7  -8    0.15    0.48
  -2   7   8   -0.02    0.82
   1  -7  -8    2.95    1.40
   1  -7  -8    1.73    0.94
   1  -7  -8    2.72    1.39
   1   7  -8    1.32    0.61
  -1   7   8    3.21    1.20
   0  -7  -8    9.66    1.60
   0  -7  -8    7.31    1.88
   0  -7   8   10.12    0.92
   0  -7  -8   10.91    1.93
   0   7   8    6.04    1.64
   0   7  -8    9.22    1.12
 -10   0   9    4.38    1.03
  10   0  -9    3.98    1.03
 -10   0   9    3.01    1.01
   9   0  -9   16.55    1.67
  -9   0   9   11.55    1.41
  -9   0   9   11.70    1.48
   8   0  -9   23.26    1.75
  -8   0   9   22.53    1.74
  -8   0   9   20.86    1.84
   7   0  -9    6.67    1.01
  -7   0   9    5.75    0.94
  -7   0   9    6.38    1.00
   6   0  -9    8.00    1.08
  -6   0   9    7.94    1.05
  -6   0   9    7.94    1.12
   5   0  -9    9.51    1.20
  -5   0   9    8.71    1.22
  -5   0   9   10.35    1.29
  -4   0   9    0.96    0.62
  -4   0   9    0.45    0.66
   4   0  -9    1.27    0.71
   4   0  -9    1.18    0.63
   3   0  -9   26.33    2.01
  -3   0   9   25.20    2.21
  -3   0   9   27.20    2.10
   3   0  -9   25.38    2.00
   2   0  -9  108.08    4.91
  -2   0   9  100.53    4.93
  -2   0   9  109.33    5.21
   2   0  -9   98.07    4.81
  -1   0   9    0.86    0.72
  -1   0   9    1.40    0.88
   1   0  -9    1.33    0.74
   1   0  -9    2.48    0.87
   0   0   9    9.35    1.43
   0   0  -9   10.60    1.37
   0   0  -9   12.58    1.56
   0   0   9   14.72    1.77
  -1   0  -9  164.60    7.12
   1   0   9  178.05    7.65
  -1   0  -9  160.39    7.19
   1   0   9  167.26    7.36
   2   0   9   14.78    1.85
   2   0   9   11.66    1.72
  -2   0  -9   15.69    1.80
   3   0   9    2.19    1.03
   3   0   9    2.55    1.19
  -3   0  -9    4.87    1.23
   4   0   9    3.28    1.21
   5   0   9   21.92    2.66
 -10  -1   9    1.30    0.70
 -10  -1   9    1.17    0.74
  10  -1  -9    1.86    0.95
  10   1  -9    0.83    0.75
 -10   1   9    1.19    0.89
 -10   1   9    0.94    0.86
   9  -1  -9   12.00    1.52
  -9  -1   9   14.19    1.59
  -9  -1   9    9.80    1.26
  -9   1   9   14.49    1.62
  -9   1   9   10.17    1.42
   9   1  -9   12.42    1.45
   8  -1  -9   17.04    1.67
  -8  -1   9   11.90    1.35
  -8  -1   9   13.91    1.48
   8   1  -9   14.62    1.50
  -8   1   9   14.33    1.51
  -8   1   9   19.31    1.85
  -7  -1   9   76.39    3.68
  -7  -1   9   73.35    3.54
   7  -1  -9   72.33    3.59
   7  -1  -9   79.58    3.69
  -7   1   9   70.86    3.64
  -7   1   9   74.06    3.77
   7   1  -9   73.45    3.48
   6  -1  -9   40.10    2.35
  -6  -1   9   38.87    2.25
   6  -1  -9   41.34    2.36
  -6  -1   9   38.90    2.33
  -6   1   9   37.42    2.44
  -6   1   9   40.62    2.41
   6   1  -9   40.76    2.23
  -5  -1   9   13.75    1.46
  -5  -1   9   14.98    1.43
   5  -1  -9   13.94    1.48
   5  -1  -9   13.21    1.43
  -5   1   9   14.28    1.52
   5   1  -9   18.48    1.37
  -5   1   9   16.97    1.57
  -4  -1   9  159.07    6.89
  -4  -1   9  157.77    7.09
   4  -1  -9  170.34    6.97
   4  -1  -9  166.94    6.97
  -4   1   9  168.25    7.30
   4   1  -9  165.19    6.71
  -4   1   9  166.71    7.07
   3  -1  -9    2.08    0.86
   3  -1  -9    0.44    0.71
  -3  -1   9    1.76    0.78
  -3  -1   9    1.59    0.75
  -3   1   9    1.75    0.83
  -3   1   9    0.91    0.78
   3   1  -9    1.91    0.78
   2  -1  -9   32.49    2.40
  -2  -1   9   35.96    2.47
   2  -1  -9   34.71    2.39
  -2  -1   9   31.95    2.22
  -2   1   9   33.50    2.56
  -2   1   9   31.87    2.41
   2   1  -9   32.95    2.24
   1  -1  -9    1.46    0.80
  -1  -1   9    1.04    0.79
   1  -1  -9    0.88    0.73
  -1  -1   9    0.88    0.67
   1   1  -9   -0.16    0.63
  -1   1   9    1.61    0.95
  -1   1   9    2.22    0.89
   0  -1   9    6.86    1.21
   0  -1  -9    6.34    1.18
   0  -1  -9    6.82    1.14
   0  -1   9    5.71    1.20
   0   1   9    7.62    1.45
   0   1  -9    5.63    1.06
   0   1   9    7.38    1.27
  -1  -1  -9    3.87    1.09
  -1  -1  -9    2.49    0.93
   1  -1   9    3.01    0.99
   1  -1   9    1.68    0.88
   1   1   9    3.19    1.10
  -1   1  -9    2.64    0.95
   1   1   9    2.41    0.93
   2  -1   9    6.30    1.29
  -2  -1  -9    5.04    1.22
  -2  -1  -9    4.19    1.13
   2  -1   9    1.81    0.89
   2   1   9    5.89    1.28
  -2   1  -9    3.11    1.14
   2   1   9    4.38    1.22
   3  -1   9    2.34    1.11
  -3  -1  -9    3.64    1.14
   3  -1   9    1.51    1.05
  -3   1  -9    3.63    1.14
   3   1   9    2.86    1.16
   3   1   9    3.96    1.28
   4  -1   9   -0.17    0.94
  -4  -1  -9    0.78    0.93
   4  -1   9    0.56    1.07
  -4   1  -9   -0.55    0.86
   5  -1   9    0.44    1.14
   5  -1   9    0.57    1.21
   5   1   9    0.96    1.26
 -10  -2   9   -0.18    0.62
 -10  -2   9    0.40    0.62
 -10   2   9   -0.49    0.71
  10   2  -9    0.23    0.69
  -9  -2   9   46.75    2.64
  -9  -2   9   49.00    2.85
   9  -2  -9   48.74    3.03
   9   2  -9   49.66    2.69
  -9   2   9   47.33    2.96
  -9   2   9   45.61    2.99
   8  -2  -9    1.69    0.78
   8  -2  -9    2.31    0.94
  -8  -2   9    1.53    0.71
  -8  -2   9    3.41    0.79
   8   2  -9    1.89    0.69
  -8   2   9    1.51    0.79
  -8   2   9    3.04    0.85
   7  -2  -9    4.20    0.91
  -7  -2   9    4.32    0.81
  -7  -2   9    5.04    0.88
   7  -2  -9    5.99    1.05
  -7   2   9    4.86    1.01
   7   2  -9    5.37    0.83
  -7   2   9    3.76    0.93
  -6  -2   9    0.80    0.55
   6  -2  -9    1.61    0.78
   6  -2  -9    0.45    0.65
  -6  -2   9    0.91    0.55
  -6   2   9    2.78    0.78
  -6   2   9    0.31    0.60
   6   2  -9    0.78    0.51
   5  -2  -9    7.66    1.12
  -5  -2   9    6.73    0.99
   5  -2  -9    7.18    1.20
  -5  -2   9    7.02    0.97
  -5   2   9    7.51    1.26
  -5   2   9    8.26    1.32
   5   2  -9    9.03    1.03
  -4  -2   9   14.44    1.48
   4  -2  -9   14.24    1.59
  -4  -2   9   16.21    1.56
   4  -2  -9   15.89    1.86
  -4   2   9   16.62    1.71
   4   2  -9   16.32    1.45
  -4   2   9   17.82    1.88
   3  -2  -9   -0.26    0.68
  -3  -2   9    0.06    0.55
  -3  -2   9    1.47    0.67
   3  -2  -9    0.44    0.78
   3  -2  -9    0.21    0.68
  -3   2   9   -0.04    0.75
   3   2  -9   -0.12    0.56
  -3   2   9    1.11    0.73
  -2  -2   9   27.57    2.10
   2  -2  -9   24.26    2.29
   2  -2  -9   23.18    2.21
   2  -2  -9   28.91    2.16
  -2  -2   9   25.67    1.86
  -2   2   9   33.19    2.80
   2   2  -9   24.42    1.92
  -2   2   9   27.62    2.60
   1  -2  -9   29.68    2.16
   1  -2  -9   28.44    2.57
  -1  -2   9   29.62    2.07
   1  -2  -9   22.30    2.23
  -1  -2   9   33.22    2.29
  -1   2   9   31.45    2.41
   1   2  -9   30.06    2.03
  -1   2   9   31.11    2.74
   0  -2   9   53.73    3.22
   0  -2  -9   53.40    3.28
   0  -2  -9   54.62    3.16
   0  -2   9   59.47    3.16
   0   2   9   59.18    3.61
   0   2  -9   56.34    3.01
   0   2   9   58.87    3.41
   1  -2   9   56.89    3.21
   1  -2   9   56.60    3.28
  -1  -2  -9   55.08    3.31
   1   2   9   52.58    3.32
  -1   2  -9   53.07    3.07
   1   2   9   52.25    3.46
   2  -2   9    0.45    0.79
   2  -2   9    0.32    0.75
  -2  -2  -9   -0.61    0.79
   2   2   9   -0.31    0.87
  -2   2  -9    0.96    0.80
   3  -2   9   28.94    2.67
   3  -2   9   25.13    2.53
  -3  -2  -9   30.26    2.72
   3   2   9   29.14    2.73
  -3   2  -9   26.87    2.55
   4  -2   9    2.40    1.22
  -4  -2  -9   -0.01    0.93
   4  -2   9    2.78    1.27
   4   2   9    3.66    1.50
  -4   2  -9    0.46    0.99
 -10  -3   9   -0.02    0.60
 -10  -3   9   -0.05    0.66
  10  -3  -9   -0.06    0.87
 -10   3   9    0.27    0.91
  10   3  -9   -0.17    0.66
  -9  -3   9    8.44    1.12
  -9  -3   9    8.88    1.23
   9  -3  -9    7.23    1.34
  -9   3   9    9.24    1.44
   9   3  -9    7.70    1.12
   8  -3  -9   13.61    1.52
  -8  -3   9    9.93    1.17
  -8  -3   9   10.91    1.23
   8   3  -9   10.74    1.21
  -8   3   9   11.79    1.57
   7  -3  -9   59.57    3.32
  -7  -3   9   59.16    3.05
  -7  -3   9   64.17    3.00
  -7   3   9   62.82    3.41
   7   3  -9   60.96    2.92
  -6  -3   9   31.45    1.84
   6  -3  -9   30.27    2.14
  -6  -3   9   28.52    1.79
   6   3  -9   26.55    1.70
  -6   3   9   28.19    2.44
  -5  -3   9    9.02    1.06
   5  -3  -9   15.65    1.88
   5  -3  -9   12.20    1.52
  -5  -3   9   12.46    1.27
  -5   3   9   11.97    1.54
  -5   3   9   12.20    1.59
   5   3  -9   10.03    1.07
   4  -3  -9  119.75    5.87
  -4  -3   9  116.45    5.21
  -4  -3   9  117.11    5.25
   4  -3  -9  116.96    5.50
  -4   3   9  124.15    5.74
  -4   3   9  126.01    5.75
   4   3  -9  119.95    5.01
   3  -3  -9   -0.92    0.67
  -3  -3   9    0.65    0.59
  -3  -3   9   -0.05    0.51
   3  -3  -9    0.92    0.91
  -3   3   9   -0.08    0.73
   3   3  -9    0.29    0.60
  -3   3   9    0.00    0.84
   2  -3  -9   25.98    2.53
  -2  -3   9   29.74    1.94
  -2  -3   9   27.13    2.03
   2  -3  -9   28.85    2.72
  -2   3   9   29.24    2.24
  -2   3   9   26.66    2.52
   2   3  -9   27.75    1.97
  -2   3   9   30.63    2.65
   1  -3  -9    1.25    1.00
   1  -3  -9    0.99    0.94
  -1  -3   9    1.96    0.76
  -1  -3   9    0.17    0.58
   1   3  -9    0.72    0.63
  -1   3   9    1.73    1.03
  -1   3   9    2.30    1.00
   0  -3   9    5.70    1.05
   0  -3  -9    5.78    1.35
   0  -3   9    4.52    1.04
   0  -3  -9    6.09    1.36
   0   3  -9    4.39    0.97
   0   3   9    5.38    1.26
  -1  -3  -9    4.12    1.25
   1  -3   9    1.92    0.86
   1  -3   9    2.64    0.94
  -1  -3  -9    3.00    1.06
  -1   3  -9    2.27    0.91
   1   3   9    2.66    1.02
   2  -3   9    3.32    1.02
  -2  -3  -9    4.82    1.22
   2  -3   9    4.83    1.15
  -2   3  -9    4.80    1.17
   2   3   9    4.20    1.25
  -3  -3  -9    1.90    1.15
   3  -3   9    1.07    0.97
   3  -3   9    1.22    0.99
  -3   3  -9    0.86    0.90
   3   3   9    0.71    0.98
  -4  -3  -9    1.98    1.18
   4  -3   9    0.72    1.08
   4  -3   9   -1.35    0.84
   4   3   9    0.81    1.20
  -4   3  -9    1.14    1.04
   9  -4  -9    6.62    1.35
  -9  -4   9    9.99    1.14
  -9  -4   9    6.41    1.07
   9   4  -9    8.56    1.13
  -9   4   9   10.45    1.62
  -8  -4   9   16.24    1.40
   8  -4  -9   13.77    1.73
  -8  -4   9   14.01    1.38
   8   4  -9   14.18    1.35
  -8   4   9   16.70    1.91
   7  -4  -9    5.98    1.21
  -7  -4   9    4.08    0.76
  -7  -4   9    4.29    0.81
  -7   4   9    3.56    1.03
   7   4  -9    5.41    0.82
   6  -4  -9    4.91    0.91
  -6  -4   9    4.94    0.84
   6  -4  -9    5.46    1.25
   6  -4  -9    5.85    1.19
  -6  -4   9    6.34    0.81
   6   4  -9    6.40    0.84
  -6   4   9    5.45    1.17
  -5  -4   9    4.89    0.74
  -5  -4   9    4.08    0.86
   5  -4  -9    3.29    1.12
   5  -4  -9    4.72    1.20
  -5   4   9    5.85    1.25
   5   4  -9    4.89    0.76
  -4  -4   9    2.17    0.57
   4  -4  -9    1.28    0.87
   4  -4  -9    0.79    0.91
  -4  -4   9    0.73    0.57
  -4   4   9    0.55    0.89
   4   4  -9    0.33    0.52
  -4   4   9    0.05    0.65
   3  -4  -9   18.23    1.92
   3  -4  -9   20.28    2.10
  -3  -4   9   18.21    1.47
   3  -4  -9   20.96    2.42
  -3  -4   9   21.73    1.53
  -3   4   9   16.28    2.17
   3   4  -9   19.97    1.71
  -3   4   9   22.46    2.02
  -2  -4   9   58.91    3.22
   2  -4  -9   69.73    3.57
  -2  -4   9   70.62    3.18
   2  -4  -9   62.50    4.02
   2  -4  -9   53.70    3.73
  -2   4   9   57.97    3.76
   2   4  -9   63.88    3.16
  -2   4   9   64.47    3.61
   1  -4  -9    0.34    0.92
  -1  -4   9    0.69    0.61
  -1  -4   9    0.93    0.66
   1  -4  -9    0.90    1.02
   1  -4  -9    0.99    0.69
  -1   4   9    1.20    0.99
   1   4  -9    0.52    0.61
  -1   4   9    2.67    1.11
   0  -4   9    3.97    0.93
   0  -4   9    4.83    1.01
   0  -4  -9    6.73    1.41
   0  -4  -9    7.98    1.52
   0  -4  -9    5.74    1.09
   0   4  -9    4.26    0.95
   0   4   9    5.39    1.37
   0   4   9    5.15    1.27
   1  -4   9   93.56    4.72
  -1  -4  -9   90.39    4.75
  -1  -4  -9  104.45    5.40
  -1  -4  -9  107.29    5.22
   1  -4   9   85.57    4.58
   1   4   9  112.06    5.25
  -1   4  -9   98.09    4.64
   2  -4   9    8.61    1.40
  -2  -4  -9    8.97    1.29
  -2  -4  -9    6.87    1.44
  -2  -4  -9    6.13    1.45
   2  -4   9   10.47    1.49
  -2   4  -9   10.80    1.57
   3  -4   9    1.11    0.99
  -3  -4  -9    1.74    1.19
  -3  -4  -9    1.29    0.74
   3  -4   9    1.70    1.02
  -3   4  -9    1.82    1.01
   8  -5  -9    7.41    1.43
  -8  -5   9    7.71    0.98
   8   5  -9    8.67    1.05
   7  -5  -9   33.18    2.97
   7  -5  -9   31.77    2.53
   7  -5  -9   34.56    2.66
  -7  -5   9   36.02    1.98
  -7  -5   9   33.85    1.92
   7   5  -9   35.31    1.94
   6  -5  -9   14.40    1.40
  -6  -5   9   13.69    1.09
   6  -5  -9   13.41    1.80
   6  -5  -9   14.47    1.70
   6  -5  -9   16.63    2.06
   6   5  -9   13.74    1.20
   5  -5  -9   10.95    1.67
   5  -5  -9   10.46    1.22
   5  -5  -9    9.40    1.66
   5  -5  -9    9.77    1.38
  -5  -5   9    8.72    0.86
   5  -5  -9   12.47    1.38
   5   5  -9    9.73    1.02
  -5   5   9    9.05    1.38
   4  -5  -9   79.87    4.44
  -4  -5   9   78.54    3.49
   4  -5  -9   82.50    4.76
  -4  -5   9   82.32    3.62
   4  -5  -9   75.29    3.84
   4  -5  -9   84.18    4.18
   4  -5  -9   81.47    3.91
  -4   5   9   88.13    4.20
   4   5  -9   79.58    3.63
   3  -5  -9    0.12    0.62
   3  -5  -9   -1.33    0.88
   3  -5  -9    0.12    0.48
  -3  -5   9    0.27    0.41
   3  -5  -9    0.46    0.82
   3  -5  -9    1.47    1.05
  -3  -5   9   -0.24    0.43
  -3   5   9    1.02    0.86
   3   5  -9    1.26    0.69
   2  -5  -9   13.67    2.06
   2  -5  -9   15.62    2.30
   2  -5  -9   13.76    1.41
   2  -5  -9   12.70    1.31
  -2  -5   9   10.25    1.16
  -2   5   9   14.43    1.86
   2   5  -9   14.80    1.37
  -1  -5   9    0.33    0.57
  -1  -5   9    0.16    0.51
   1  -5  -9    1.52    1.10
   1  -5  -9    1.53    1.18
   1  -5  -9   -0.38    0.46
   1  -5  -9    0.26    0.55
   1   5  -9   -0.74    0.50
  -1   5   9   -0.05    0.92
   0  -5  -9    4.72    0.83
   0  -5  -9    4.77    0.88
   0  -5   9    5.75    0.99
   0  -5  -9    6.81    1.63
   0  -5   9    5.01    0.96
   0  -5  -9    5.67    1.39
   0   5   9    6.22    1.50
   0   5  -9    6.91    1.14
  -1  -5  -9    3.00    1.38
   1  -5   9    2.07    0.84
  -1  -5  -9    2.83    1.17
  -1  -5  -9    1.55    0.58
  -1  -5  -9    2.30    0.67
   1  -5   9    0.84    0.72
   1   5   9    3.01    1.27
  -1   5  -9    2.03    0.84
   2  -5   9    2.47    0.90
   2  -5   9    1.98    0.89
  -2  -5  -9    0.66    0.51
  -2  -5  -9    2.86    1.16
  -2  -5  -9    2.10    1.12
  -2  -5  -9    1.86    0.61
  -2  -5  -9    1.52    1.24
  -2   5  -9    1.80    0.91
   6  -6  -9    1.02    1.01
  -6  -6   9    0.07    0.32
   6  -6  -9    0.70    1.01
   6  -6  -9    0.76    0.47
   6  -6  -9    1.21    0.57
   6   6  -9   -0.37    0.46
   5  -6  -9    4.79    0.67
   5  -6  -9    2.86    0.68
   5  -6  -9    6.24    1.47
   5  -6  -9    4.93    1.04
   5  -6  -9    7.91    1.58
  -5   6   9    6.18    1.20
   5   6  -9    4.95    0.78
   4  -6  -9    3.94    0.57
   4  -6  -9    5.52    1.13
   4  -6  -9    1.91    1.25
   4  -6  -9    2.66    0.59
   4  -6  -9    6.50    1.53
  -4   6   9    4.09    1.12
   4   6  -9    3.24    0.80
   3  -6  -9    0.66    0.84
   3  -6  -9   -0.01    0.31
   3  -6  -9   -1.12    0.93
  -3  -6   9   -0.03    0.25
   3  -6  -9   -1.65    1.02
   3   6  -9    0.80    0.57
  -3   6   9   -0.69    0.79
   2  -6  -9    2.98    1.49
   2  -6  -9    7.46    1.36
   2  -6  -9    8.03    1.81
  -2  -6   9    6.94    0.75
   2   6  -9    6.91    0.98
  -2   6   9    8.85    1.61
   1  -6  -9    7.43    1.45
  -1  -6   9    9.52    1.04
   1  -6  -9    7.87    1.77
   1  -6  -9    7.12    1.77
   1   6  -9    9.06    1.19
  -1   6   9    7.88    1.76
   0  -6   9   22.38    1.66
   0  -6  -9   20.60    2.61
   0  -6  -9   15.64    1.98
   0  -6  -9   20.10    2.54
   0   6   9   20.26    2.54
   0   6  -9   15.89    1.68
  -1  -6  -9   17.09    2.22
   1  -6   9   16.50    1.62
  -1  -6  -9   21.07    2.69
   1  -6   9   16.09    1.50
  -1  -6  -9   16.67    2.04
  -1   6  -9   13.37    1.80
   1   6   9   13.78    2.06
 -10   0  10   11.45    1.62
  10   0 -10    9.66    1.51
 -10   0  10    8.21    1.39
  -9   0  10   61.52    3.33
  -9   0  10   56.68    3.42
   9   0 -10   62.31    3.36
  -8   0  10    5.50    1.11
  -8   0  10    6.12    1.11
   8   0 -10    9.77    1.30
   7   0 -10   10.25    1.33
  -7   0  10    9.99    1.30
  -7   0  10    7.03    1.20
  -6   0  10  147.32    6.63
  -6   0  10  148.98    6.41
   6   0 -10  144.10    6.26
  -5   0  10    0.46    0.66
  -5   0  10    1.72    0.83
   5   0 -10    0.75    0.69
   4   0 -10    5.09    1.08
  -4   0  10    6.09    1.28
  -4   0  10    5.72    1.20
   3   0 -10    5.34    1.20
  -3   0  10    6.14    1.33
  -3   0  10    6.20    1.26
   2   0 -10   24.40    2.20
  -2   0  10   31.69    2.74
  -2   0  10   26.16    2.38
   1   0 -10   -0.56    0.62
  -1   0  10   -0.31    0.70
  -1   0  10    1.84    1.00
   0   0 -10    0.90    0.80
   0   0  10    0.55    0.87
   0   0  10    0.36    0.72
  -1   0 -10    1.54    0.88
   1   0  10    1.58    1.05
   1   0  10    0.96    0.81
   2   0  10    3.50    1.11
  -2   0 -10    4.41    1.17
   2   0  10    3.92    1.24
  -3   0 -10    7.97    1.54
   3   0  10    7.56    1.55
   3   0  10   11.67    1.89
   4   0  10    8.65    1.78
   4   0  10   16.95    2.24
 -10  -1  10    1.00    0.75
 -10  -1  10    2.09    0.91
 -10   1  10    2.89    1.04
  10   1 -10    1.43    0.80
 -10   1  10    3.24    1.10
  -9  -1  10   -0.34    0.70
  -9  -1  10    1.09    0.68
   9  -1 -10    2.02    0.89
  -9   1  10    0.12    0.75
  -9   1  10    0.13    0.70
   9   1 -10    0.85    0.75
  -8  -1  10    3.37    0.83
  -8  -1  10    3.33    0.95
   8  -1 -10    5.83    1.14
  -8   1  10    3.59    0.94
  -8   1  10    4.52    1.15
   8   1 -10    4.11    0.92
  -7  -1  10    0.83    0.60
   7  -1 -10    1.86    0.79
  -7  -1  10    1.54    0.73
  -7   1  10    0.80    0.66
   7   1 -10    1.54    0.69
  -7   1  10    2.25    0.89
  -6  -1  10    1.16    0.72
   6  -1 -10    1.90    0.82
  -6  -1  10    1.52    0.72
   6   1 -10    2.35    0.74
  -6   1  10    1.06    0.68
  -6   1  10    2.44    0.89
   5  -1 -10    1.41    0.78
  -5  -1  10    0.87    0.72
   5  -1 -10    0.42    0.73
  -5  -1  10    0.12    0.64
  -5   1  10    1.26    0.79
   5   1 -10    0.07    0.63
  -5   1  10    1.09    0.85
  -4  -1  10   64.98    3.62
   4  -1 -10   63.02    3.67
   4  -1 -10   71.95    3.75
  -4  -1  10   67.68    3.73
  -4   1  10   65.68    3.77
   4   1 -10   65.97    3.47
  -4   1  10   65.65    3.88
  -3  -1  10    8.08    1.31
   3  -1 -10   12.08    1.73
  -3  -1  10    7.51    1.43
   3  -1 -10   10.51    1.53
   3   1 -10   10.33    1.46
  -3   1  10    9.81    1.64
  -3   1  10    7.80    1.43
   2  -1 -10   30.83    2.37
   2  -1 -10   29.95    2.38
  -2  -1  10   31.20    2.74
  -2  -1  10   30.64    2.22
  -2   1  10   32.19    2.84
  -2   1  10   29.64    2.69
   2   1 -10   32.46    2.32
  -1  -1  10  103.63    4.98
   1  -1 -10   91.56    4.60
   1  -1 -10   94.06    4.74
  -1  -1  10   88.75    4.59
   1   1 -10   95.26    4.55
  -1   1  10  105.20    5.22
  -1   1  10   93.16    4.81
   0  -1  10    5.33    1.11
   0  -1 -10    7.43    1.31
   0  -1  10    3.55    1.08
   0  -1 -10    4.07    1.04
   0   1 -10    6.86    1.22
   0   1  10    5.31    1.35
   0   1  10    4.90    1.18
  -1  -1 -10   28.43    2.39
  -1  -1 -10   20.65    2.09
   1  -1  10   23.56    2.35
   1  -1  10   24.25    2.33
  -1   1 -10   24.98    2.20
   1   1  10   22.02    2.36
   1   1  10   33.82    2.80
   2  -1  10    0.75    0.90
   2  -1  10    0.56    0.96
  -2   1 -10    0.52    0.80
   2   1  10   -0.24    0.93
   2   1  10    1.31    1.00
   3  -1  10   19.98    2.39
  -3   1 -10   18.96    2.15
   3   1  10   16.45    2.17
 -10  -2  10    0.42    0.75
 -10  -2  10    1.26    0.76
  10   2 -10   -0.07    0.76
 -10   2  10    0.73    0.89
  -9  -2  10   29.71    2.09
  -9  -2  10   36.09    2.34
  -9   2  10   31.22    2.41
   9   2 -10   29.83    2.12
  -9   2  10   26.59    2.45
  -8  -2  10   25.07    1.98
  -8  -2  10   25.63    1.87
  -8   2  10   32.86    2.64
  -8   2  10   29.06    2.28
   8   2 -10   25.15    1.87
  -7  -2  10   19.24    1.77
   7  -2 -10   27.21    2.24
  -7  -2  10   21.91    1.72
   7  -2 -10   22.46    2.13
   7   2 -10   22.52    1.68
  -7   2  10   25.11    2.26
  -7   2  10   21.14    2.03
   6  -2 -10   59.80    3.51
  -6  -2  10   63.87    3.25
   6  -2 -10   65.55    3.48
  -6  -2  10   60.20    3.28
  -6   2  10   66.67    3.69
  -6   2  10   69.19    3.61
   6   2 -10   58.25    3.08
  -5  -2  10    1.74    0.75
   5  -2 -10    1.58    1.01
   5  -2 -10    3.64    1.02
  -5  -2  10    2.60    0.82
   5   2 -10    1.82    0.71
  -5   2  10    1.10    0.81
  -5   2  10    2.03    0.90
   4  -2 -10   35.42    2.69
   4  -2 -10   38.00    2.62
  -4  -2  10   36.98    2.45
  -4  -2  10   30.28    2.34
   4   2 -10   34.91    2.29
  -4   2  10   32.66    2.67
  -4   2  10   35.89    2.73
  -3  -2  10    0.73    0.72
   3  -2 -10    0.03    0.84
   3  -2 -10   -0.48    0.80
  -3  -2  10    0.58    0.72
  -3   2  10    1.18    1.03
   3   2 -10   -0.50    0.68
  -3   2  10    1.00    0.96
  -2  -2  10    0.54    0.75
   2  -2 -10    0.53    0.86
   2  -2 -10   -0.35    0.82
  -2  -2  10    0.53    0.66
  -2   2  10    1.20    0.98
   2   2 -10    0.50    0.71
  -2   2  10    0.42    0.82
  -1  -2  10    9.43    1.35
   1  -2 -10    9.27    1.58
   1  -2 -10   11.19    1.52
  -1  -2  10   11.56    1.54
  -1   2  10   12.72    1.77
  -1   2  10   10.01    1.67
   1   2 -10   11.60    1.47
   0  -2  10   15.89    1.84
   0  -2 -10   22.50    2.26
   0  -2  10   19.55    1.93
   0   2  10   17.52    2.04
   0   2  10   21.11    2.36
   0   2 -10   20.75    1.94
  -1  -2 -10   12.82    1.74
   1  -2  10   11.92    1.59
   1  -2  10   12.79    1.75
  -1   2 -10   17.98    1.87
   1   2  10   16.55    2.01
   1   2  10   14.30    1.96
   2  -2  10    2.54    1.10
   2  -2  10    2.59    1.10
  -2  -2 -10    2.95    1.18
  -2   2 -10    3.14    1.15
   2   2  10    4.73    1.34
   3  -2  10    2.31    1.09
  -3  -2 -10    1.65    1.12
   3  -2  10    1.70    1.04
  -3   2 -10    0.19    0.97
   3   2  10    0.88    1.02
  -9  -3  10    0.41    0.65
   9  -3 -10    0.67    0.81
  -9  -3  10   -0.13    0.54
  -9   3  10   -0.28    0.71
   9   3 -10   -0.12    0.63
   8  -3 -10    4.04    1.04
  -8  -3  10    3.95    0.89
  -8  -3  10    2.72    0.76
  -8   3  10    2.46    0.98
   8   3 -10    3.62    0.84
  -7  -3  10    0.73    0.57
  -7  -3  10    0.75    0.56
   7  -3 -10   -0.60    0.70
   7   3 -10    0.18    0.55
  -7   3  10   -0.69    0.66
  -6  -3  10    1.67    0.71
   6  -3 -10    0.99    0.87
  -6  -3  10    1.42    0.63
  -6   3  10    1.45    0.93
   6   3 -10    1.31    0.64
  -5  -3  10   -0.27    0.53
   5  -3 -10    0.91    0.82
  -5  -3  10    0.51    0.64
   5   3 -10    0.43    0.61
  -5   3  10    1.29    0.93
  -5   3  10    2.42    0.99
   4  -3 -10   48.60    3.19
  -4  -3  10   46.80    2.77
  -4  -3  10   48.06    2.80
  -4   3  10   53.98    3.43
   4   3 -10   50.38    2.79
  -4   3  10   49.96    3.41
   3  -3 -10    8.99    1.62
  -3  -3  10    6.49    1.16
  -3  -3  10    7.08    1.12
  -3   3  10    9.19    1.78
   3   3 -10    6.70    1.19
  -3   3  10    7.68    1.53
  -2  -3  10   22.50    2.10
  -2  -3  10   28.75    1.94
   2  -3 -10   25.57    2.64
   2   3 -10   22.01    1.96
  -2   3  10   27.99    2.61
   1  -3 -10   63.20    4.03
  -1  -3  10   74.09    3.66
  -1  -3  10   74.69    3.85
  -1   3  10   69.78    4.08
   1   3 -10   70.28    3.55
   0  -3  10    5.53    1.12
   0  -3 -10    3.28    1.15
   0  -3  10    4.42    1.05
   0   3  10    5.08    1.39
   0   3 -10    3.08    0.89
   1  -3  10   19.46    2.06
   1  -3  10   19.02    2.00
  -1  -3 -10   23.39    2.40
   1   3  10   19.98    2.18
  -1   3 -10   20.39    2.00
  -2  -3 -10    0.10    0.95
   2  -3  10    0.24    0.81
   2  -3  10    0.55    0.93
  -2   3 -10    0.12    0.86
   2   3  10    1.17    1.03
  -3  -3 -10   16.02    2.18
   3  -3  10   13.70    1.86
   3  -3  10   15.27    2.03
   3   3  10   14.80    2.07
  -3   3 -10   14.07    1.90
  -8  -4  10    3.93    0.83
  -8  -4  10    2.58    0.77
   8  -4 -10    2.78    1.07
  -8   4  10    3.86    1.17
   8   4 -10    3.14    0.81
   7  -4 -10    4.82    1.25
  -7  -4  10    4.08    0.80
  -7  -4  10    5.57    0.97
   7   4 -10    4.86    0.87
  -7   4  10    4.28    1.17
   6  -4 -10   92.81    4.69
  -6  -4  10   88.87    4.19
  -6  -4  10   83.99    4.03
  -6   4  10   90.51    4.79
   6   4 -10   89.24    3.97
  -5  -4  10    0.96    0.66
   5  -4 -10    1.38    0.96
  -5  -4  10    1.12    0.57
   5   4 -10    1.08    0.68
  -5   4  10   -0.23    0.88
  -4  -4  10    3.34    0.79
  -4  -4  10    3.62    0.81
   4  -4 -10    1.53    1.14
   4   4 -10    2.65    0.86
  -4   4  10    2.47    1.28
   3  -4 -10    0.35    1.07
   3  -4 -10    2.61    1.31
  -3  -4  10    2.07    0.69
  -3  -4  10    2.49    0.78
   3   4 -10    2.06    0.86
  -3   4  10    1.52    1.15
  -2  -4  10   19.42    1.76
  -2  -4  10   20.89    1.88
   2  -4 -10   20.17    2.47
   2  -4 -10   17.98    2.27
   2   4 -10   19.37    1.73
  -2   4  10   18.97    2.35
   1  -4 -10   -0.26    1.01
   1  -4 -10    0.63    1.06
  -1  -4  10    0.27    0.66
  -1  -4  10    0.00    0.64
   1   4 -10    1.76    0.74
  -1   4  10    1.59    1.01
   0  -4  10   -0.73    0.61
   0  -4 -10   -0.31    0.86
   0  -4  10   -0.66    0.67
   0   4  10    0.19    0.95
   0   4 -10   -0.89    0.63
  -1  -4 -10    1.93    1.06
   1  -4  10    1.32    0.84
   1  -4  10    0.44    0.75
   1   4  10    1.58    1.08
  -1   4 -10   -0.21    0.75
  -2  -4 -10    1.04    1.04
   2  -4  10    2.16    0.98
   2  -4  10    3.00    1.08
  -2   4 -10    2.06    1.04
  -7  -5  10    0.68    0.51
   7  -5 -10    0.30    0.98
   7   5 -10    0.87    0.59
   6  -5 -10   -0.79    0.67
  -6  -5  10    0.66    0.48
   6  -5 -10    0.76    0.93
   6  -5 -10    0.49    0.75
   6   5 -10    0.51    0.60
  -5  -5  10    0.31    0.45
   5  -5 -10    1.45    1.20
   5  -5 -10    0.21    1.06
   5  -5 -10    0.16    0.78
   5  -5 -10    1.30    0.78
   5   5 -10    0.52    0.62
   4  -5 -10   33.26    2.28
   4  -5 -10   27.33    2.76
   4  -5 -10   30.58    2.52
   4  -5 -10   30.64    3.14
  -4  -5  10   30.11    1.80
   4   5 -10   29.72    2.10
  -3  -5  10    2.59    0.67
   3  -5 -10    3.11    0.86
   3  -5 -10    2.41    1.41
  -3  -5  10    3.06    0.75
   3  -5 -10    0.38    1.16
   3   5 -10    2.23    0.79
   2  -5 -10   13.61    2.22
   2  -5 -10   13.77    1.52
   2  -5 -10   11.83    1.99
  -2  -5  10   11.34    1.34
   2   5 -10   12.13    1.32
   1  -5 -10   42.61    2.68
  -1  -5  10   50.98    2.82
  -1  -5  10   43.81    2.57
   1  -5 -10   42.21    2.65
   1  -5 -10   53.08    3.85
   1  -5 -10   46.08    3.93
   1   5 -10   53.63    2.76
   0  -5 -10    3.47    1.30
   0  -5 -10    1.62    0.73
   0  -5 -10    2.51    1.38
   0  -5 -10    1.30    0.67
   0  -5  10    2.12    0.83
   0  -5  10    1.76    0.81
   0   5 -10    3.42    0.99
   1  -5  10   12.22    1.52
  -1  -5 -10    6.94    1.06
  -1  -5 -10    7.83    1.10
   1  -5  10    9.41    1.37
  -1  -5 -10    7.76    1.63
   5  -6 -10   -0.12    0.92
  -5  -6  10    0.65    0.35
   5  -6 -10    0.76    0.52
   5  -6 -10    0.40    0.58
   5  -6 -10    0.06    0.82
   5  -6 -10    2.40    1.30
   5   6 -10    1.31    0.77
   4  -6 -10   11.59    1.16
   4  -6 -10   13.29    2.26
  -4  -6  10   12.62    0.85
   4  -6 -10   12.57    1.11
   4  -6 -10   10.40    1.55
   4  -6 -10   12.28    2.04
   4   6 -10   11.40    1.31
   3  -6 -10   -0.47    1.25
   3  -6 -10    0.24    0.46
   3  -6 -10   -0.42    1.21
   3  -6 -10   -0.18    0.91
   3  -6 -10    1.28    0.51
  -3  -6  10    0.34    0.39
   3   6 -10    1.47    0.64
   2  -6 -10   -1.61    1.25
   2  -6 -10    0.40    0.92
   2  -6 -10    0.75    0.41
  -2  -6  10    0.51    0.51
   2  -6 -10    0.74    0.42
   2  -6 -10   -0.60    1.08
   2   6 -10    0.68    0.64
   9   0 -11   -0.12    0.75
  -9   0  11    0.00    0.85
  -9   0  11    0.53    0.70
  -8   0  11    3.76    1.05
   8   0 -11    3.22    0.95
  -8   0  11    5.78    1.18
  -7   0  11    0.76    0.82
   7   0 -11   -0.12    0.76
  -7   0  11    0.92    0.77
  -6   0  11   59.27    3.51
   6   0 -11   50.33    3.17
  -6   0  11   56.19    3.30
  -5   0  11    6.05    1.32
   5   0 -11    7.78    1.43
  -5   0  11    3.96    1.17
  -4   0  11   44.80    3.12
   4   0 -11   46.59    3.08
  -4   0  11   41.43    3.14
  -3   0  11   53.45    3.61
   3   0 -11   53.42    3.35
  -3   0  11   56.51    3.45
   2   0 -11    4.26    1.12
  -2   0  11    4.08    1.30
  -2   0  11    4.38    1.10
  -1   0  11   34.47    2.55
   1   0 -11   32.91    2.37
  -1   0  11   30.32    2.74
   0   0  11    3.81    1.01
   0   0  11    3.94    1.21
   0   0 -11    5.17    1.15
   1   0  11    7.20    1.39
  -1   0 -11    9.09    1.48
   1   0  11   10.47    1.66
  -2   0 -11    3.64    1.20
   2   0  11    4.47    1.26
   2   0  11    5.08    1.36
  -9  -1  11    9.66    1.48
   9  -1 -11   13.14    1.71
  -9  -1  11   10.66    1.45
  -9   1  11    8.67    1.55
   9   1 -11    8.79    1.42
  -9   1  11    8.12    1.36
   8  -1 -11   41.31    2.86
  -8  -1  11   37.22    2.59
  -8  -1  11   46.18    2.92
   8   1 -11   42.93    2.67
  -8   1  11   47.27    2.92
  -8   1  11   44.17    3.02
  -7  -1  11    1.60    0.85
  -7  -1  11   -0.44    0.62
   7  -1 -11   -0.07    0.81
  -7   1  11   -0.18    0.79
  -7   1  11    0.50    0.70
   7   1 -11    0.96    0.71
  -6  -1  11    9.35    1.41
  -6  -1  11    8.78    1.43
   6  -1 -11    8.74    1.48
   6   1 -11    6.87    1.21
  -6   1  11    6.01    1.36
  -6   1  11    7.17    1.29
  -5  -1  11    0.88    0.85
   5  -1 -11    1.64    1.03
  -5  -1  11    1.12    0.91
  -5   1  11    0.85    0.91
   5   1 -11    0.63    0.77
  -5   1  11    0.89    1.00
   4  -1 -11    5.15    1.36
  -4  -1  11    6.04    1.37
  -4  -1  11    5.06    1.23
  -4   1  11    5.58    1.43
  -4   1  11    4.28    1.42
   4   1 -11    4.36    1.19
  -3  -1  11    1.43    0.85
   3  -1 -11    1.54    1.05
  -3  -1  11    2.52    1.10
  -3   1  11    2.37    1.09
   3   1 -11    1.96    1.02
  -3   1  11    1.83    1.10
  -2  -1  11    0.19    0.85
   2  -1 -11    0.84    0.84
  -2  -1  11    0.31    0.71
  -2   1  11    1.59    1.06
  -2   1  11   -0.83    0.77
   2   1 -11   -0.20    0.77
  -1  -1  11   12.19    1.53
   1  -1 -11   15.45    1.80
  -1  -1  11   12.05    1.73
  -1   1  11   11.64    1.79
   1   1 -11   12.72    1.56
  -1   1  11   12.07    1.72
   0  -1 -11    0.70    0.81
   0  -1  11   -0.17    0.72
   0  -1  11    0.60    0.89
   0   1 -11    0.42    0.78
   0   1  11    0.63    0.83
   0   1  11   -1.21    0.85
   1  -1  11    5.49    1.33
   1  -1  11    5.91    1.23
   1   1  11    6.77    1.44
  -1   1 -11    9.19    1.53
   1   1  11    8.38    1.60
   2  -1  11   20.46    2.23
   2  -1  11   19.72    2.18
   2   1  11   22.16    2.46
  -2   1 -11   20.01    2.16
   2   1  11   23.52    2.44
  -9  -2  11    2.13    0.94
  -9  -2  11    3.18    0.89
  -9   2  11    2.09    0.96
   9   2 -11    3.80    0.98
  -9   2  11    1.37    0.94
  -8  -2  11    0.22    0.66
  -8  -2  11    0.64    0.74
  -8   2  11    0.94    0.93
  -8   2  11   -0.54    0.72
   8   2 -11    0.44    0.70
  -7  -2  11    2.23    0.84
  -7  -2  11    1.77    0.84
  -7   2  11    2.30    1.04
  -7   2  11    1.39    0.83
   7   2 -11    1.40    0.78
  -6  -2  11   78.31    4.07
  -6  -2  11   74.52    3.99
   6  -2 -11   77.90    4.33
  -6   2  11   78.19    4.42
   6   2 -11   73.49    3.78
  -6   2  11   77.33    4.29
  -5  -2  11    0.66    0.86
   5  -2 -11    2.35    1.20
  -5  -2  11    1.41    0.82
   5  -2 -11    2.55    1.04
  -5   2  11    0.50    0.93
   5   2 -11    0.28    0.75
  -5   2  11    1.19    1.06
  -4  -2  11   19.49    2.04
  -4  -2  11   18.49    2.06
   4  -2 -11   23.25    2.47
   4  -2 -11   19.38    2.24
  -4   2  11   18.49    2.39
  -4   2  11   22.55    2.59
   4   2 -11   16.36    1.94
   3  -2 -11   79.59    4.26
   3  -2 -11   71.66    4.38
  -3  -2  11   70.87    4.17
  -3  -2  11   82.85    4.02
   3   2 -11   75.15    4.04
  -3   2  11   74.15    4.43
  -3   2  11   76.38    4.63
   2  -2 -11   10.77    1.72
  -2  -2  11   18.64    2.06
  -2  -2  11   15.09    1.62
   2   2 -11   16.48    1.76
  -2   2  11   13.12    1.85
  -2   2  11   14.90    2.26
  -1  -2  11    9.88    1.39
   1  -2 -11    9.63    1.58
  -1  -2  11   12.90    1.77
  -1   2  11   12.77    1.88
   1   2 -11   15.47    1.66
  -1   2  11   11.92    1.92
   0  -2  11    1.08    0.87
   0  -2 -11    0.16    0.86
   0  -2  11   -0.67    0.69
   0   2  11   -0.75    0.95
   0   2 -11   -0.12    0.70
   0   2  11    0.34    0.88
   1  -2  11   20.87    2.21
   1  -2  11   18.74    2.03
  -1  -2 -11   22.24    2.23
  -1   2 -11   25.96    2.34
   1   2  11   22.98    2.47
   2  -2  11    0.48    0.87
   2  -2  11   -1.57    0.71
  -2   2 -11   -0.85    0.81
   2   2  11    0.32    1.02
  -8  -3  11   31.42    2.21
  -8  -3  11   29.35    2.16
  -8   3  11   34.96    2.68
   8   3 -11   29.30    2.09
  -7  -3  11   -0.06    0.64
  -7  -3  11    0.41    0.61
   7  -3 -11    0.28    0.91
  -7   3  11    1.16    1.00
   7   3 -11   -0.30    0.57
  -6  -3  11    7.11    1.17
   6  -3 -11    6.20    1.34
  -6  -3  11    5.30    1.17
   6   3 -11    7.90    1.21
  -6   3  11    8.10    1.54
  -5  -3  11    0.28    0.69
  -5  -3  11    0.92    0.74
   5  -3 -11    0.23    0.95
  -5   3  11   -0.14    1.03
   5   3 -11   -0.43    0.68
  -4  -3  11    3.58    1.01
   4  -3 -11    5.20    1.40
  -4  -3  11    4.28    0.96
   4   3 -11    3.90    1.09
  -4   3  11    3.67    1.43
  -3  -3  11    1.23    0.71
   3  -3 -11    2.05    1.17
  -3  -3  11    0.91    0.88
   3   3 -11   -0.02    0.74
  -3   3  11    0.56    1.04
   2  -3 -11   -1.14    0.90
  -2  -3  11    1.34    0.66
  -2  -3  11    0.80    0.77
   2   3 -11   -0.10    0.69
  -2   3  11   -0.43    0.89
  -1  -3  11    8.83    1.45
  -1  -3  11    9.25    1.35
   1  -3 -11    8.53    1.59
  -1   3  11    7.19    1.45
   1   3 -11    9.24    1.36
   0  -3  11    0.52    0.82
   0  -3  11    0.57    0.73
   0  -3 -11    0.86    0.97
   0   3  11   -0.62    0.84
   0   3 -11   -0.03    0.67
   1  -3  11    6.43    1.32
  -1  -3 -11    7.04    1.54
   1  -3  11    2.88    1.08
  -1   3 -11    5.83    1.25
   1   3  11    4.60    1.30
   7  -4 -11   -0.53    0.94
  -7  -4  11   -0.75    0.70
  -7  -4  11   -0.12    0.57
   7   4 -11    1.36    0.75
  -7   4  11   -0.04    0.86
  -6  -4  11   26.53    1.94
   6  -4 -11   26.18    2.57
  -6  -4  11   30.46    2.17
   6   4 -11   32.45    2.15
  -6   4  11   31.65    3.09
  -5  -4  11    3.71    0.89
   5  -4 -11    1.97    1.24
  -5  -4  11    3.13    0.84
   5   4 -11    3.78    1.02
  -5   4  11    4.66    1.50
   4  -4 -11   25.91    2.85
  -4  -4  11   31.21    2.03
  -4  -4  11   28.41    2.12
   4   4 -11   26.33    2.30
  -4   4  11   30.42    3.19
  -3  -4  11   35.76    2.15
   3  -4 -11   33.06    3.26
  -3  -4  11   29.55    2.28
   3   4 -11   28.03    2.18
  -3   4  11   30.83    2.99
  -2  -4  11    2.29    0.87
  -2  -4  11    2.06    0.81
   2  -4 -11    2.63    1.31
   2   4 -11    3.03    0.88
  -2   4  11    3.14    1.38
  -1  -4  11   17.54    1.77
   1  -4 -11   18.26    2.24
  -1  -4  11   18.36    1.89
  -1   4  11   18.29    2.24
   1   4 -11   18.57    1.78
   0  -4  11    2.80    0.93
   0  -4 -11    4.84    1.39
   0   4  11    4.17    1.27
   0   4 -11    1.77    0.90
   5  -5 -11    1.01    1.00
   5  -5 -11    0.23    1.16
  -5  -5  11    0.82    0.55
   5   5 -11   -0.10    0.83
   4  -5 -11    2.70    1.43
  -4  -5  11    4.29    0.85
   4   5 -11    4.19    1.08
   3  -5 -11    1.07    1.36
  -3  -5  11    2.09    0.75
  -3  -5  11    0.43    0.64
   3  -5 -11    1.93    0.83
   3   5 -11    1.33    0.76
  -2  -5  11   -0.12    0.66
   2  -5 -11    0.53    0.67
   2  -5 -11   -0.03    1.13
   2   5 -11    0.20    0.66
  -8   0  12    8.22    1.57
   8   0 -12   10.69    1.63
  -8   0  12   11.76    1.67
   7   0 -12    3.44    1.11
  -7   0  12    3.59    1.13
  -7   0  12    3.77    1.18
  -6   0  12   -1.20    0.75
  -6   0  12   -0.35    0.95
   6   0 -12    0.25    0.90
   5   0 -12   11.40    1.83
  -5   0  12   11.75    2.02
  -5   0  12    7.48    1.57
  -4   0  12   -0.10    1.06
   4   0 -12    0.63    1.04
  -4   0  12    0.69    0.91
   3   0 -12   29.65    2.68
  -3   0  12   26.36    2.56
  -3   0  12   39.43    3.08
  -2   0  12    0.99    1.07
   2   0 -12    0.03    0.84
  -2   0  12    1.58    1.03
  -1   0  12    2.83    1.05
  -1   0  12    4.75    1.30
   1   0 -12    2.83    1.04
   0   0  12   20.84    2.37
   0   0  12   22.20    2.24
   0   0 -12   25.99    2.37
   1   0  12   13.81    1.95
  -1   0 -12   16.28    2.01
   1   0  12   10.78    1.68
  -8  -1  12   33.93    2.56
  -8  -1  12   40.49    2.84
   8  -1 -12   34.44    2.97
   8   1 -12   38.11    2.66
  -8   1  12   39.44    3.01
  -8   1  12   29.97    2.76
   7  -1 -12    1.57    1.06
  -7  -1  12    1.31    0.95
  -7  -1  12    3.52    1.15
   7   1 -12    3.27    1.07
  -7   1  12    2.60    1.20
  -7   1  12    2.29    1.10
  -6  -1  12   21.27    2.30
  -6  -1  12   22.28    2.37
   6  -1 -12   25.06    2.64
  -6   1  12   25.08    2.56
   6   1 -12   22.26    2.29
  -6   1  12   20.05    2.48
  -5  -1  12   47.38    3.39
   5  -1 -12   55.30    3.67
  -5  -1  12   45.48    3.42
  -5   1  12   59.99    3.80
   5   1 -12   48.18    3.36
  -5   1  12   49.40    3.75
  -4  -1  12    9.74    1.66
   4  -1 -12    8.88    1.75
  -4  -1  12   10.30    1.81
   4   1 -12    9.43    1.68
  -4   1  12    7.24    1.67
  -4   1  12   11.15    1.96
   3  -1 -12   16.71    2.07
  -3  -1  12   12.49    1.71
  -3  -1  12   18.41    2.29
   3   1 -12   15.77    1.93
  -3   1  12   17.90    2.25
  -3   1  12   14.92    2.05
   2  -1 -12    2.09    1.07
  -2  -1  12    2.50    0.99
  -2  -1  12   -0.23    0.91
   2   1 -12    1.77    0.99
  -2   1  12    1.41    1.11
  -2   1  12    0.95    0.96
  -1  -1  12   18.41    2.15
   1  -1 -12   18.31    2.05
  -1   1  12   16.80    2.20
   1   1 -12   17.91    1.96
  -1   1  12   15.09    2.00
   0  -1  12    2.38    1.06
   0  -1  12    1.50    0.96
   0   1 -12    2.57    1.05
   0   1  12    1.30    1.05
   0   1  12    1.23    0.99
  -8  -2  12    1.77    0.92
  -8  -2  12    3.02    1.03
  -8   2  12    2.42    1.29
  -8   2  12    2.30    1.15
   8   2 -12    2.40    0.98
  -7  -2  12    2.06    0.96
  -7  -2  12    0.85    0.84
  -7   2  12    0.12    1.05
   7   2 -12    0.19    0.84
  -7   2  12    0.52    0.90
  -6  -2  12    4.64    1.20
  -6  -2  12    2.70    1.07
   6   2 -12    3.28    1.09
  -6   2  12    1.08    1.12
  -6   2  12    3.06    1.42
  -5  -2  12    0.22    0.87
  -5  -2  12    1.33    0.92
  -5   2  12   -0.34    1.08
  -5   2  12   -1.10    0.98
   5   2 -12   -0.10    0.92
  -4  -2  12   -1.24    0.83
  -4  -2  12    0.13    0.76
   4   2 -12    1.46    1.06
  -4   2  12    1.51    1.28
  -4   2  12    0.39    1.11
  -3  -2  12    5.67    1.25
  -3  -2  12    7.40    1.51
  -3   2  12    7.17    1.80
  -3   2  12    6.75    1.64
   3   2 -12    6.45    1.33
  -2  -2  12   -0.59    0.59
  -2  -2  12    1.20    0.93
   2   2 -12   -0.44    0.77
  -2   2  12   -0.15    1.13
  -2   2  12   -0.55    0.87
  -1  -2  12   20.48    2.25
  -1  -2  12   15.46    1.87
  -1   2  12   21.97    2.47
   1   2 -12   16.28    1.85
   0  -2  12   12.24    1.77
   0  -2  12    9.22    1.47
   0   2  12   10.52    1.69
   0   2 -12   11.35    1.55
  -7  -3  12    2.16    0.89
  -7  -3  12    0.81    0.94
  -7   3  12    2.29    1.19
   7   3 -12    2.64    0.97
  -6  -3  12   14.06    1.84
  -6  -3  12   20.23    1.97
  -6   3  12   18.38    2.50
   6   3 -12   21.14    2.10
  -5  -3  12   37.26    2.72
   5  -3 -12   36.55    3.31
  -5  -3  12   38.88    2.64
  -5   3  12   41.37    3.76
   5   3 -12   35.84    2.76
   4  -3 -12    3.93    1.57
  -4  -3  12    5.73    1.27
  -4  -3  12    7.49    1.25
   4   3 -12    5.60    1.38
  -4   3  12    4.71    1.59
   3  -3 -12    9.49    1.85
  -3  -3  12   11.97    1.48
  -3  -3  12   11.89    1.69
   3   3 -12    8.47    1.46
  -3   3  12   11.26    2.02
  -2  -3  12    1.23    0.91
  -2  -3  12    1.33    0.82
   2  -3 -12    1.71    1.22
   2   3 -12    2.93    0.93
  -2   3  12    4.26    1.44
   1  -3 -12   11.27    1.91
  -1  -3  12   12.01    1.59
  -1  -3  12   14.57    1.81
  -1   3  12   14.87    2.15
   1   3 -12   14.82    1.67
   5  -4 -12    7.04    1.83
  -5  -4  12    8.45    1.24
  -5  -4  12    6.37    1.18
  -5   4  12    6.22    1.82
   5   4 -12   10.19    1.65
  -4  -4  12    1.31    0.91
  -4  -4  12    1.67    0.78
   4  -4 -12    1.33    1.41
   4   4 -12    1.03    0.94
  -4   4  12    0.47    1.24
   3  -4 -12   20.68    2.80
  -3  -4  12   20.15    1.82
  -3  -4  12   22.34    2.15
   3   4 -12   20.28    1.96
  -3   4  12   21.63    2.57
  -7   0  13   43.90    3.74
   7   0 -13   45.78    3.30
  -7   0  13   39.15    3.62
  -6   0  13   12.57    2.11
  -6   0  13   15.58    2.31
   6   0 -13   17.09    2.30
  -5   0  13    4.32    1.47
  -5   0  13    5.52    1.63
   5   0 -13    5.10    1.55
  -4   0  13   -0.25    1.11
  -4   0  13   -0.48    1.02
   4   0 -13   -1.46    0.85
   3   0 -13   32.06    2.82
  -3   0  13   24.33    2.69
  -3   0  13   28.34    2.65
  -2   0  13    0.22    0.88
  -2   0  13    0.02    1.12
   2   0 -13    0.09    0.84
  -6  -1  13    0.39    1.10
   6  -1 -13    0.69    1.22
  -6  -1  13    0.29    1.09
  -6   1  13    0.43    1.12
   6   1 -13    0.63    1.06
  -6   1  13   -0.14    1.22
   5  -1 -13   13.26    2.11
  -5  -1  13   13.73    2.22
  -5  -1  13   12.86    1.92
   5   1 -13   15.32    2.21
  -5   1  13   13.26    2.23
  -5   1  13   14.81    2.34
  -4  -1  13   -0.51    0.78
  -4  -1  13    1.00    1.11
   4  -1 -13    0.54    1.04
  -4   1  13    1.12    1.11
   4   1 -13    0.32    1.05
  -4   1  13   -0.34    1.09
  -3  -1  13    6.15    1.32
  -3  -1  13   10.64    1.82
   3  -1 -13    7.92    1.66
  -3   1  13    9.24    2.04
  -3   1  13    6.23    1.53
   3   1 -13    8.70    1.57
  -2  -1  13   16.37    1.91
  -2  -1  13   19.86    2.36
  -2   1  13   11.62    1.88
   2   1 -13   14.78    1.86
  -2   1  13   19.15    2.53
  -6  -2  13    0.51    0.97
  -6  -2  13    1.26    1.06
  -6   2  13    1.13    1.37
   6   2 -13    2.80    1.33
  -6   2  13    1.97    1.37
  -5  -2  13   19.31    2.34
  -5  -2  13   23.27    2.38
  -5   2  13   23.84    2.97
   5   2 -13   21.84    2.42
  -5   2  13   29.00    3.26
  -4  -2  13    9.46    1.73
  -4  -2  13    8.51    1.51
  -4   2  13   11.45    2.16
  -4   2  13    9.38    1.94
   4   2 -13    9.28    1.65
  -3  -2  13    6.94    1.39
  -3  -2  13    5.83    1.48
   3   2 -13    7.33    1.43
  -3   2  13    5.29    1.48
   0   0   0    0.00    0.00
;
_shelx_hkl_checksum     23709
_shelx_res_file
;
    brack2.res created by SHELXL-2014/7
TITL brack2 in P2(1)/m
CELL 0.71073   7.6492   6.1262   8.9241  90.000 112.195  90.000
ZERR    2.00   0.0001   0.0001   0.0002   0.000   0.001   0.000
LATT  1
SYMM -X, 0.5+Y, -Z
SFAC O H V MN PB
UNIT 18 2 4 2 4
L.S. 6
BOND $H
FMAP 2
PLAN 20
SIZE 0.05 0.05 0.05
EQIV $1 x, y, z-1
HTAB O7 O2_$1
DFIX 0.90 H O7
ACTA
OMIT 0 0 2
CONN 11 2.2 PB1
CONN 8 2.2 PB2
WGHT    0.019500    3.613200
EXTI    0.000669
FVAR       0.09534
PB1   5    0.324233   -0.250000    0.397354    10.50000    0.03242    0.02685 =
         0.03049    0.00000    0.01957    0.00000
PB2   5   -0.258145   -0.250000    0.256172    10.50000    0.02570    0.01980 =
         0.02074    0.00000    0.00988    0.00000
MN    4    0.000000    0.000000    0.000000    10.50000    0.00669    0.00317 =
         0.00383   -0.00012    0.00130    0.00005
V1    3    0.559006    0.750000    0.824006    10.50000    0.00713    0.00804 =
         0.00930    0.00000    0.00291    0.00000
V2    3    0.960530    0.750000    0.661820    10.50000    0.01108    0.00793 =
         0.00729    0.00000    0.00391    0.00000
O1    1    0.492684    0.975555    0.704149    11.00000    0.01611    0.01302 =
         0.01752    0.00450    0.00228    0.00197
O2    1    0.454575    0.750000    0.958303    10.50000    0.02290    0.04775 =
         0.02860    0.00000    0.01900    0.00000
O3    1    0.808414    0.750000    0.940663    10.50000    0.00556    0.01093 =
         0.01550    0.00000   -0.00191    0.00000
O4    1    0.730068    0.750000    0.544113    10.50000    0.01583    0.03947 =
         0.01540    0.00000   -0.00091    0.00000
O5    1    0.011492    0.988193    0.780100    11.00000    0.02736    0.01106 =
         0.00767   -0.00258    0.00891   -0.00310
O6    1    0.076699    0.750000    0.537698    10.50000    0.03285    0.02794 =
         0.02513    0.00000    0.02359    0.00000
O7    1    0.183749    0.750000    0.081367    10.50000    0.00848    0.01109 =
         0.01237    0.00000    0.00536    0.00000
H     2    0.267517    0.750000    0.033733    10.50000   10.03000
HKLF 4
REM  brack2 in P2(1)/m
REM R1 =  0.0249 for    1356 Fo > 4sig(Fo)  and  0.0303 for all    1521 data
REM     82 parameters refined using      1 restraints
END
WGHT      0.0196      3.5700
REM Highest difference peak  2.666,  deepest hole -2.163,  1-sigma level  0.268
Q1    1   0.3338 -0.1679  0.4480  11.00000  0.05    2.67
Q2    1   0.2284 -0.2500  0.2560  10.50000  0.05    1.30
Q3    1  -0.2938 -0.2500  0.1710  10.50000  0.05    1.29
Q4    1  -0.1720 -0.2500  0.2663  10.50000  0.05    1.18
Q5    1  -0.1782 -0.2500  0.3963  10.50000  0.05    1.11
Q6    1   1.0858  0.7500  0.7301  10.50000  0.05    0.97
Q7    1  -0.2863 -0.1538  0.2751  11.00000  0.05    0.86
Q8    1   0.6477  0.7500  0.9642  10.50000  0.05    0.82
Q9    1  -0.2338 -0.1115  0.2315  11.00000  0.05    0.78
Q10   1   0.7117  0.7500  0.8962  10.50000  0.05    0.77
Q11   1   0.4507  0.7500  0.6663  10.50000  0.05    0.77
Q12   1   0.7649  0.7500  0.4647  10.50000  0.05    0.77
Q13   1   0.1080  0.8178  0.0519  11.00000  0.05    0.76
Q14   1   0.2886 -0.1371  0.2923  11.00000  0.05    0.73
Q15   1   0.5467  1.2500  0.7438  10.50000  0.05    0.71
Q16   1   0.1112  0.7500 -0.0521  10.50000  0.05    0.71
Q17   1   0.1411  0.7500  0.1689  10.50000  0.05    0.71
Q18   1  -0.2825 -0.2500  0.3730  10.50000  0.05    0.70
Q19   1   0.0783  0.7500  0.6411  10.50000  0.05    0.70
Q20   1   0.6207  0.7500  0.4076  10.50000  0.05    0.67
;
_shelx_res_checksum     97681
_iucr_refine_instructions_details
;
    brack2.res created by SHELXL-2014/7
TITL brackebuschite in P2(1)/m
CELL 0.71073   7.6492   6.1262   8.9241  90.000 112.195  90.000
ZERR    2.00   0.0001   0.0001   0.0002   0.000   0.001   0.000
LATT  1
SYMM -X, 0.5+Y, -Z
SFAC O H V MN PB
UNIT 18 2 4 2 4
L.S. 6
BOND $H
FMAP 2
PLAN 20
SIZE 0.05 0.05 0.05
EQIV $1 x, y, z-1
HTAB O7 O2_$1
DFIX 0.90 H O7
ACTA
OMIT 0 0 2
CONN 11 2.2 PB1
CONN 8 2.2 PB2
WGHT    0.019500    3.613200
EXTI    0.000669
FVAR       0.09534
PB1   5    0.324233   -0.250000    0.397354    10.50000    0.03242    0.02685 =
         0.03049    0.00000    0.01957    0.00000
PB2   5   -0.258145   -0.250000    0.256172    10.50000    0.02570    0.01980 =
         0.02074    0.00000    0.00988    0.00000
MN    4    0.000000    0.000000    0.000000    10.50000    0.00669    0.00317 =
         0.00383   -0.00012    0.00130    0.00005
V1    3    0.559006    0.750000    0.824006    10.50000    0.00713    0.00804 =
         0.00930    0.00000    0.00291    0.00000
V2    3    0.960530    0.750000    0.661820    10.50000    0.01108    0.00793 =
         0.00729    0.00000    0.00391    0.00000
O1    1    0.492684    0.975555    0.704149    11.00000    0.01611    0.01302 =
         0.01752    0.00450    0.00228    0.00197
O2    1    0.454575    0.750000    0.958303    10.50000    0.02290    0.04775 =
         0.02860    0.00000    0.01900    0.00000
O3    1    0.808414    0.750000    0.940663    10.50000    0.00556    0.01093 =
         0.01550    0.00000   -0.00191    0.00000
O4    1    0.730068    0.750000    0.544113    10.50000    0.01583    0.03947 =
         0.01540    0.00000   -0.00091    0.00000
O5    1    0.011492    0.988193    0.780100    11.00000    0.02736    0.01106 =
         0.00767   -0.00258    0.00891   -0.00310
O6    1    0.076699    0.750000    0.537698    10.50000    0.03285    0.02794 =
         0.02513    0.00000    0.02359    0.00000
O7    1    0.183749    0.750000    0.081367    10.50000    0.00848    0.01109 =
         0.01237    0.00000    0.00536    0.00000
H     2    0.267517    0.750000    0.033733    10.50000   10.03000
HKLF 4
REM  brack2 in P2(1)/m
REM R1 =  0.0249 for    1356 Fo > 4sig(Fo)  and  0.0303 for all    1521 data
REM     82 parameters refined using      1 restraints
END
WGHT      0.0196      3.5700
REM Highest difference peak  2.666,  deepest hole -2.163,  1-sigma level  0.268
Q1    1   0.3338 -0.1679  0.4480  11.00000  0.05    2.67
Q2    1   0.2284 -0.2500  0.2560  10.50000  0.05    1.30
Q3    1  -0.2938 -0.2500  0.1710  10.50000  0.05    1.29
Q4    1  -0.1720 -0.2500  0.2663  10.50000  0.05    1.18
Q5    1  -0.1782 -0.2500  0.3963  10.50000  0.05    1.11
Q6    1   1.0858  0.7500  0.7301  10.50000  0.05    0.97
Q7    1  -0.2863 -0.1538  0.2751  11.00000  0.05    0.86
Q8    1   0.6477  0.7500  0.9642  10.50000  0.05    0.82
Q9    1  -0.2338 -0.1115  0.2315  11.00000  0.05    0.78
Q10   1   0.7117  0.7500  0.8962  10.50000  0.05    0.77
Q11   1   0.4507  0.7500  0.6663  10.50000  0.05    0.77
Q12   1   0.7649  0.7500  0.4647  10.50000  0.05    0.77
Q13   1   0.1080  0.8178  0.0519  11.00000  0.05    0.76
Q14   1   0.2886 -0.1371  0.2923  11.00000  0.05    0.73
Q15   1   0.5467  1.2500  0.7438  10.50000  0.05    0.71
Q16   1   0.1112  0.7500 -0.0521  10.50000  0.05    0.71
Q17   1   0.1411  0.7500  0.1689  10.50000  0.05    0.71
Q18   1  -0.2825 -0.2500  0.3730  10.50000  0.05    0.70
Q19   1   0.0783  0.7500  0.6411  10.50000  0.05    0.70
Q20   1   0.6207  0.7500  0.4076  10.50000  0.05    0.67
;
