# Supplementary material for: Redetermination of brackebuschite, Pb2Mn3+(VO4)2(OH)
Source: Acta Crystallogr E Crystallogr Commun. 2016 Feb 6;72(Pt 3):293–6. doi: 10.1107/S2056989016001948 (PMC4778839; doi:10.1107/S2056989016001948)
Supplement: Supplementary file 2 [file e-72-00293-Isup2.hkl]

data_I                                                                          
_shelx_title ' brack2 in P2(1)/m'                                               
_shelx_refln_list_code          4                                               
_shelx_F_calc_maximum      329.38                                               
_exptl_crystal_F_000       616.00                                               
_reflns_d_resolution_high  0.6592                                               
                                                                                
loop_                                                                           
 _space_group_symop_operation_xyz                                               
 'x, y, z'                                                                      
 '-x, y+1/2, -z'                                                                
 '-x, -y, -z'                                                                   
 'x, -y-1/2, z'                                                                 
                                                                                
_cell_length_a     7.6492                                                       
_cell_length_b     6.1262                                                       
_cell_length_c     8.9241                                                       
_cell_angle_alpha  90.000                                                       
_cell_angle_beta  112.195                                                       
_cell_angle_gamma  90.000                                                       
                                                                                
_shelx_F_squared_multiplier     1.000                                           
                                                                                
loop_                                                                           
 _refln_index_h                                                                 
 _refln_index_k                                                                 
 _refln_index_l                                                                 
 _refln_F_squared_calc                                                          
 _refln_F_squared_meas                                                          
 _refln_F_squared_sigma                                                         
 _refln_observed_status                                                         
   1   0   0        391.21        279.57        24.21 o                         
   2   0   0       6510.62       5895.30        79.10 o                         
   3   0   0      25185.77      25686.63       364.91 o                         
   4   0   0      25258.50      25804.06       348.93 o                         
   5   0   0       1398.91       1314.23        31.76 o                         
   6   0   0        437.62        537.73        30.69 o                         
   7   0   0       1818.65       1977.43        59.35 o                         
   8   0   0         49.49         49.28        26.78 o                         
   9   0   0        627.56        529.61        68.48 o                         
  10   0   0        442.39        428.05        87.74 o                         
   1   1   0       1806.79       1791.99        16.84 o                         
   2   1   0       6030.23       6029.69        56.21 o                         
   3   1   0       5289.79       5788.11        56.98 o                         
   4   1   0       5317.20       5385.55        57.52 o                         
   5   1   0      30995.49      31279.21       288.83 o                         
   6   1   0         21.42         27.26         9.35 o                         
   7   1   0       6748.25       6698.98        99.52 o                         
   8   1   0       2730.44       3046.91        70.69 o                         
   9   1   0       2675.35       2704.35       114.78 o                         
  10   1   0        460.89        487.32        53.86 o                         
   0   2   0      96458.08      91936.92      2083.42 o                         
   1   2   0       9321.77       9486.25        87.92 o                         
   2   2   0      50578.74      53814.14       470.79 o                         
   3   2   0       6040.51       5675.09        57.45 o                         
   4   2   0       1257.45       1077.38        26.75 o                         
   5   2   0       6488.47       6537.54        75.83 o                         
   6   2   0       2791.32       2773.20        45.65 o                         
   7   2   0         30.68         33.18        15.54 o                         
   8   2   0       1763.09       1841.39        64.05 o                         
   9   2   0          6.94         54.80        27.05 o                         
  10   2   0       2917.92       2635.82       117.55 o                         
   1   3   0       1281.27       1275.30        22.11 o                         
   2   3   0       3650.95       3691.46        41.54 o                         
   3   3   0       2851.96       2995.16        38.09 o                         
   4   3   0       3564.09       3561.44        48.54 o                         
   5   3   0      22966.08      22825.85       266.64 o                         
   6   3   0          8.90         14.97        14.71 o                         
   7   3   0       4471.43       4483.81        90.85 o                         
   8   3   0       2009.16       2221.72        69.08 o                         
   9   3   0       2249.10       2207.76       101.53 o                         
  10   3   0        337.68        444.79        55.37 o                         
   0   4   0     104474.66     105580.80      1541.09 o                         
   1   4   0         96.61         58.00         6.16 o                         
   2   4   0       3719.80       3568.88        45.94 o                         
   3   4   0      12030.24      12053.11       132.55 o                         
   4   4   0      11285.53      11172.64       151.60 o                         
   5   4   0        477.16        437.86        24.06 o                         
   6   4   0        173.05        147.69        23.00 o                         
   7   4   0       1239.91       1220.71        51.11 o                         
   8   4   0         41.56        -28.73        28.73 o                         
   9   4   0        439.10        388.48        48.22 o                         
   1   5   0        730.51        714.68        20.85 o                         
   2   5   0       1606.05       1552.01        34.67 o                         
   3   5   0       1486.91       1455.30        40.03 o                         
   4   5   0       1703.49       1619.33        44.96 o                         
   5   5   0      11963.83      11594.03       173.58 o                         
   6   5   0          3.50          8.36        20.50 o                         
   7   5   0       2620.25       2681.41        76.85 o                         
   8   5   0       1217.19       1299.04        72.01 o                         
   9   5   0       1187.92       1117.88        71.18 o                         
   0   6   0      19094.45      18745.00       358.41 o                         
   1   6   0       2297.38       2331.28        47.37 o                         
   2   6   0      10097.99      10148.38       147.65 o                         
   3   6   0       1123.69       1117.73        38.98 o                         
   4   6   0        482.52        515.94        30.07 o                         
   5   6   0       1963.79       2090.12        75.65 o                         
   6   6   0       1210.58       1305.69        55.90 o                         
   7   6   0          2.29         22.01        27.78 o                         
   8   6   0        834.23        770.90        58.14 o                         
   1   7   0        511.05        511.71        25.94 o                         
   2   7   0        543.43        518.71        27.02 o                         
   3   7   0        414.84        406.37        26.76 o                         
   4   7   0        641.99        679.70        35.24 o                         
   5   7   0       6238.06       6029.58       120.47 o                         
   6   7   0          0.45         35.97        26.08 o                         
   7   7   0        793.36        815.59        55.59 o                         
   0   8   0      16219.81      16380.33       327.80 o                         
   1   8   0         38.74         47.20        18.89 o                         
   2   8   0        426.38        528.69        32.59 o                         
   3   8   0       2408.36       2310.92        66.01 o                         
   4   8   0       2632.17       2734.70       112.57 o                         
   5   8   0         26.96         48.20        24.63 o                         
   1   9   0        276.29        287.14        28.73 o                         
   2   9   0        134.15         91.60        25.20 o                         
 -11   0   1       1886.80       1579.09       207.98 o                         
 -10   0   1       2855.42       2899.47       116.76 o                         
  -9   0   1       1421.60       1411.17        70.83 o                         
  -8   0   1         66.59         34.51        24.76 o                         
  -7   0   1      21035.66      21492.64       325.17 o                         
  -6   0   1        106.66        121.64        17.42 o                         
  -5   0   1        212.58        216.63        16.21 o                         
  -4   0   1       4868.58       5081.45        84.35 o                         
  -3   0   1       1507.61       1541.49        30.14 o                         
  -2   0   1       2377.41       2456.92        35.99 o                         
   1   0   1       9219.01      10083.76       128.39 o                         
   2   0   1      21398.27      22112.06       314.69 o                         
   3   0   1      45440.62      44388.22       677.32 o                         
   4   0   1        337.27        454.88        28.08 o                         
   5   0   1      27590.30      27405.80       377.84 o                         
   6   0   1        736.07        813.56        42.24 o                         
   7   0   1       3992.48       3791.06        87.77 o                         
   8   0   1       1970.72       2047.96       111.66 o                         
   9   0   1       2130.76       2073.98       225.05 o                         
  10   0   1        305.82        448.64        95.89 o                         
 -10   1   1        140.61        116.21        35.32 o                         
  -9   1   1        876.35        897.80        52.53 o                         
  -8   1   1         92.06        100.24        20.70 o                         
  -7   1   1       2111.41       2178.23        44.33 o                         
  -6   1   1       2141.37       2097.85        33.51 o                         
  -5   1   1      15777.27      15540.11       157.36 o                         
  -4   1   1      15606.16      15887.41       152.96 o                         
  -3   1   1       6848.39       6789.94        67.38 o                         
  -2   1   1     108489.91     110633.48       914.98 o                         
  -1   1   1       2099.61       2143.50        23.53 o                         
   0   1   1      22271.63      21538.71       261.06 o                         
   1   1   1      15301.26      14825.09       127.83 o                         
   2   1   1      20331.51      20160.91       185.39 o                         
   3   1   1       5286.99       5039.10        56.34 o                         
   4   1   1         70.46         47.59         8.49 o                         
   5   1   1        127.27        112.44        10.98 o                         
   6   1   1         13.74         29.01        11.14 o                         
   7   1   1        698.51        676.99        33.85 o                         
   8   1   1       3912.28       4029.87        93.12 o                         
   9   1   1        169.09        132.57        36.75 o                         
  10   1   1        502.70        475.78        77.64 o                         
 -10   2   1        692.82        808.96        65.96 o                         
  -9   2   1       3550.18       3460.58       162.44 o                         
  -8   2   1        559.54        658.18        34.12 o                         
  -7   2   1       9988.79      10095.09       134.91 o                         
  -6   2   1       2380.08       2474.94        40.68 o                         
  -5   2   1       1853.13       2098.98        33.76 o                         
  -4   2   1        104.51        118.17         7.92 o                         
  -3   2   1       1067.72       1263.00        18.05 o                         
  -2   2   1        737.93        875.64        13.76 o                         
  -1   2   1       5820.32       6439.73        64.41 o                         
   0   2   1      19058.27      19705.54       187.06 o                         
   1   2   1        445.95        549.29        11.40 o                         
   2   2   1       3531.17       3345.39        35.79 o                         
   3   2   1      76893.52      76791.32       725.48 o                         
   4   2   1       1441.04       1466.75        41.96 o                         
   5   2   1       7396.64       7168.83        83.69 o                         
   6   2   1       4267.83       4433.33        67.87 o                         
   7   2   1      11415.93      11157.99       160.09 o                         
   8   2   1        169.96        169.82        29.16 o                         
   9   2   1         63.91         67.59        31.60 o                         
  10   2   1       1527.31       1361.39        84.12 o                         
 -10   3   1        169.21        295.57        83.42 o                         
  -9   3   1        797.84        790.54        50.19 o                         
  -8   3   1        185.75        198.18        28.72 o                         
  -7   3   1       1336.07       1450.65        49.33 o                         
  -6   3   1       1265.41       1169.26        46.67 o                         
  -5   3   1      11306.16      11114.17       129.51 o                         
  -4   3   1      12474.53      12483.17       126.22 o                         
  -3   3   1       3590.28       3497.05        38.76 o                         
  -2   3   1      59964.60      59525.98       552.84 o                         
  -1   3   1        970.05        952.27        17.25 o                         
   0   3   1      17934.40      18156.27       173.41 o                         
   1   3   1      10424.76      10255.25       100.16 o                         
   2   3   1       9816.68       9562.06        98.46 o                         
   3   3   1       3147.74       3048.26        38.75 o                         
   4   3   1        327.91        310.98        18.07 o                         
   5   3   1        186.94        182.66        17.01 o                         
   6   3   1         55.78         71.75        17.85 o                         
   7   3   1        579.51        591.23        39.79 o                         
   8   3   1       3415.31       3595.62        95.63 o                         
   9   3   1         91.80         59.80        34.82 o                         
  -9   4   1        673.52        653.53        45.75 o                         
  -8   4   1         56.23         61.87        24.24 o                         
  -7   4   1      12417.24      12374.74       188.10 o                         
  -6   4   1         34.49         35.72        14.73 o                         
  -5   4   1        122.81        134.18        15.82 o                         
  -4   4   1       2269.36       2351.50        42.63 o                         
  -3   4   1       1519.07       1553.17        28.49 o                         
  -2   4   1        965.25        991.63        20.45 o                         
  -1   4   1        118.86        158.71         7.98 o                         
   0   4   1       1821.20       1691.79        23.71 o                         
   1   4   1       4565.59       4752.54        56.82 o                         
   2   4   1       8829.31       8865.80        97.80 o                         
   3   4   1      20682.32      19736.97       228.59 o                         
   4   4   1        257.86        294.73        21.63 o                         
   5   4   1      13397.72      13142.38       209.65 o                         
   6   4   1        334.31        362.25        31.62 o                         
   7   4   1       2285.82       2212.56        89.25 o                         
   8   4   1       1189.65       1287.34        70.25 o                         
   9   4   1       1425.72       1378.21        80.62 o                         
  -9   5   1        417.41        487.96        49.98 o                         
  -8   5   1         48.82         37.82        30.38 o                         
  -7   5   1        857.02        852.92        44.85 o                         
  -6   5   1       1447.59       1391.63        51.60 o                         
  -5   5   1       5120.71       5118.48        89.50 o                         
  -4   5   1       4268.13       4127.10        74.35 o                         
  -3   5   1       1994.16       1856.26        42.67 o                         
  -2   5   1      35126.72      34927.03       404.47 o                         
  -1   5   1        714.63        715.32        21.64 o                         
   0   5   1       5632.28       5572.52        66.25 o                         
   1   5   1       4147.98       3988.88        65.12 o                         
   2   5   1       7037.50       6800.74       106.28 o                         
   3   5   1       1882.04       1819.20        47.04 o                         
   4   5   1         58.04         55.86        17.90 o                         
   5   5   1         76.15         43.22        21.80 o                         
   6   5   1          4.38        -10.51        21.93 o                         
   7   5   1        228.51        190.69        32.56 o                         
   8   5   1       1916.09       1884.94       159.68 o                         
  -8   6   1        308.34        278.37        41.26 o                         
  -7   6   1       3253.37       3385.11        87.09 o                         
  -6   6   1        805.29        752.81        44.29 o                         
  -5   6   1        726.35        722.59        35.48 o                         
  -4   6   1         29.00         32.86        16.27 o                         
  -3   6   1         43.89         52.68        19.86 o                         
  -2   6   1        345.97        421.99        19.66 o                         
  -1   6   1       1704.92       1792.13        42.66 o                         
   0   6   1       4343.08       4324.11        68.49 o                         
   1   6   1         78.78        112.04        14.51 o                         
   2   6   1        448.16        438.92        24.90 o                         
   3   6   1      20185.55      19346.05       269.96 o                         
   4   6   1        502.50        520.05        31.82 o                         
   5   6   1       1659.29       1731.69        78.70 o                         
   6   6   1       1715.57       1586.83        64.55 o                         
   7   6   1       4477.16       4190.66       107.38 o                         
  -7   7   1        223.55        245.68        34.20 o                         
  -6   7   1        381.23        458.19        36.81 o                         
  -5   7   1       2439.62       2374.24        66.56 o                         
  -4   7   1       2582.97       2714.91        61.60 o                         
  -3   7   1        548.17        535.71        29.46 o                         
  -2   7   1      11666.33      11619.30       166.96 o                         
  -1   7   1        156.44        150.63        15.53 o                         
   0   7   1       3471.10       3403.51        65.30 o                         
   1   7   1       1823.17       1802.37        46.54 o                         
   2   7   1       1925.07       1944.32        51.27 o                         
   3   7   1        543.71        541.79        38.14 o                         
   4   7   1        328.10        337.48        30.46 o                         
   5   7   1        112.12        146.41        29.34 o                         
   6   7   1         53.37         58.01        29.12 o                         
  -5   8   1        135.97        103.20        28.52 o                         
  -4   8   1        407.61        399.63        34.92 o                         
  -3   8   1        845.79        901.44        40.90 o                         
  -2   8   1        244.66        228.41        25.13 o                         
  -1   8   1         10.59         13.67        16.27 o                         
   0   8   1         91.54        105.86        19.45 o                         
   1   8   1        982.38        902.26        39.12 o                         
   2   8   1       1492.21       1490.99        48.57 o                         
   3   8   1       3808.36       3877.85        81.87 o                         
   4   8   1        190.05        190.71        26.87 o                         
   5   8   1       2402.39       2380.69       113.00 o                         
  -2   9   1       6025.22       6177.91       210.99 o                         
  -1   9   1         78.08         90.99        28.61 o                         
   0   9   1        460.97        506.25        31.77 o                         
   1   9   1        462.12        505.50        34.70 o                         
   2   9   1       1479.21       1483.66        59.86 o                         
 -11   0   2         12.34        -18.62        49.39 o                         
 -10   0   2        242.51        155.40        40.62 o                         
  -9   0   2       1589.79       1709.72        73.34 o                         
  -8   0   2       1054.34        915.76        50.48 o                         
  -7   0   2       5887.16       5922.74       108.65 o                         
  -6   0   2      11018.75      11312.71       191.64 o                         
  -5   0   2       7081.61       7351.19       111.68 o                         
  -4   0   2      70360.84      71722.11      1003.12 o                         
  -3   0   2       2433.04       2726.68        44.43 o                         
  -2   0   2      26596.02      27550.90       340.81 o                         
  -1   0   2       3188.81       2835.59        49.04 o                         
   1   0   2      15410.97      15489.35       213.23 o                         
   2   0   2         34.30         47.45        11.82 o                         
   3   0   2        398.10        567.00        32.32 o                         
   4   0   2       1053.41       1060.83        51.68 o                         
   5   0   2        278.14        296.30        23.76 o                         
   6   0   2       8051.47       8590.02       154.45 o                         
   7   0   2       1160.81       1024.54        63.87 o                         
   8   0   2        835.01        736.41        90.84 o                         
   9   0   2        806.67       1051.21       123.94 o                         
 -11   1   2       1037.57        816.95        58.89 o                         
 -10   1   2         11.81        -16.10        27.13 o                         
  -9   1   2       6875.77       6754.47       133.73 o                         
  -8   1   2        812.20        771.00        33.81 o                         
  -7   1   2        268.29        317.17        18.94 o                         
  -6   1   2        313.09        354.08        15.55 o                         
  -5   1   2       1405.40       1338.26        23.37 o                         
  -4   1   2         74.53         72.23         7.16 o                         
  -3   1   2         58.25         66.58         7.34 o                         
  -2   1   2      17125.83      17100.99       158.10 o                         
  -1   1   2       2659.36       2659.01        28.53 o                         
   0   1   2      16164.80      15499.21       169.82 o                         
   1   1   2      81144.78      80039.73       861.30 o                         
   2   1   2       1053.89        986.08        22.25 o                         
   3   1   2      16146.78      16212.49       167.41 o                         
   4   1   2       3266.65       3381.69        46.68 o                         
   5   1   2      14603.50      14290.13       160.30 o                         
   6   1   2       3016.60       3127.96        51.64 o                         
   7   1   2        913.31        909.84        43.89 o                         
   8   1   2       1442.28       1547.66        70.60 o                         
   9   1   2         85.26         92.71        46.79 o                         
 -11   2   2        780.89        839.40        75.03 o                         
 -10   2   2          0.97        -12.76        34.74 o                         
  -9   2   2         84.86        126.22        32.28 o                         
  -8   2   2       2079.70       2016.68        87.09 o                         
  -7   2   2      12387.13      12645.26       178.80 o                         
  -6   2   2       6776.84       6593.49        82.83 o                         
  -5   2   2        679.24        667.56        18.72 o                         
  -4   2   2      60386.19      62352.32       565.90 o                         
  -3   2   2        401.37        465.51        11.12 o                         
  -2   2   2      21025.32      21249.73       196.19 o                         
  -1   2   2      14175.97      14600.75       142.83 o                         
   0   2   2       7525.86       7174.47        77.87 o                         
   1   2   2       1729.50       1537.05        20.98 o                         
   2   2   2        118.54        198.02        10.70 o                         
   3   2   2       1533.77       1529.81        31.99 o                         
   4   2   2         79.64         79.31        11.49 o                         
   5   2   2       3549.85       3745.13        61.63 o                         
   6   2   2       3871.89       3972.19        69.53 o                         
   7   2   2         30.74         44.01        20.90 o                         
   8   2   2       2157.22       2077.29        96.19 o                         
   9   2   2          1.09         34.10        38.07 o                         
 -10   3   2          6.35         56.42        41.19 o                         
  -9   3   2       5385.05       5324.52       128.24 o                         
  -8   3   2        493.13        456.95        31.83 o                         
  -7   3   2        215.17        204.31        19.57 o                         
  -6   3   2        231.15        232.68        17.65 o                         
  -5   3   2        949.51        944.02        23.13 o                         
  -4   3   2        112.65        105.33         8.17 o                         
  -3   3   2         18.91          9.69         5.10 o                         
  -2   3   2      10140.28      10056.82       100.69 o                         
  -1   3   2       1489.26       1462.43        38.04 o                         
   0   3   2      10571.94      10330.72       103.25 o                         
   1   3   2      53994.18      54062.77       490.30 o                         
   2   3   2        565.92        589.00        17.12 o                         
   3   3   2      10093.16      10100.72       105.18 o                         
   4   3   2       2072.07       2005.77        39.77 o                         
   5   3   2      11770.43      11453.50       148.26 o                         
   6   3   2       2270.43       2289.65        51.84 o                         
   7   3   2        557.24        549.95        32.25 o                         
   8   3   2       1047.53       1078.63        68.62 o                         
   9   3   2         30.68        109.04        49.96 o                         
 -10   4   2        265.23        222.28        40.07 o                         
  -9   4   2        879.91        860.26        49.40 o                         
  -8   4   2        534.11        534.49        39.19 o                         
  -7   4   2       3110.55       3113.11        63.53 o                         
  -6   4   2       6174.61       6224.84        97.65 o                         
  -5   4   2       3733.36       3840.68        60.69 o                         
  -4   4   2      30715.78      30067.37       335.15 o                         
  -3   4   2       1106.61       1231.43        22.30 o                         
  -2   4   2      12747.10      12802.27       141.92 o                         
  -1   4   2       1179.91       1132.63        41.96 o                         
   0   4   2       4033.16       3722.57        45.00 o                         
   1   4   2       6349.69       6378.44        77.56 o                         
   2   4   2        187.06        228.38        14.60 o                         
   3   4   2        236.90        301.96        20.87 o                         
   4   4   2        555.15        616.87        39.89 o                         
   5   4   2         98.68        144.15        24.37 o                         
   6   4   2       5364.07       5317.26       113.03 o                         
   7   4   2        642.64        518.05        48.45 o                         
   8   4   2        350.06        352.73        50.12 o                         
  -9   5   2       3318.08       3453.10       105.77 o                         
  -8   5   2        277.10        198.59        33.64 o                         
  -7   5   2        114.72         83.18        22.83 o                         
  -6   5   2         43.16         53.98        19.32 o                         
  -5   5   2        736.44        732.38        31.45 o                         
  -4   5   2         26.36         34.20        12.96 o                         
  -3   5   2         20.61         36.93         9.60 o                         
  -2   5   2       5451.10       5244.23        74.03 o                         
  -1   5   2       1427.29       1275.18        32.74 o                         
   0   5   2       4246.64       4140.00        55.05 o                         
   1   5   2      22983.84      22157.14       280.55 o                         
   2   5   2        408.74        417.38        28.38 o                         
   3   5   2       6588.84       6412.34       108.49 o                         
   4   5   2       1277.35       1237.62        49.96 o                         
   5   5   2       5571.00       5458.01       113.40 o                         
   6   5   2       1016.10       1056.14        53.72 o                         
   7   5   2        628.35        609.95        53.33 o                         
   8   5   2        767.92        792.07        66.33 o                         
  -8   6   2       1055.10        967.38        57.16 o                         
  -7   6   2       4267.10       4235.60        95.70 o                         
  -6   6   2       1467.38       1549.90        54.85 o                         
  -5   6   2        171.83        188.78        21.29 o                         
  -4   6   2      18684.59      18883.19       276.16 o                         
  -3   6   2        152.55        180.63        15.26 o                         
  -2   6   2       3149.30       3098.05        51.83 o                         
  -1   6   2       2928.81       2998.49        50.12 o                         
   0   6   2       4231.74       4364.99        63.94 o                         
   1   6   2        287.19        287.47        19.28 o                         
   2   6   2         24.23         31.23        15.50 o                         
   3   6   2        482.86        512.84        30.80 o                         
   4   6   2         25.31         20.44        19.84 o                         
   5   6   2       1112.57       1042.80        52.74 o                         
   6   6   2       1471.17       1515.30        66.85 o                         
   7   6   2         69.70         57.53        37.09 o                         
  -7   7   2         44.52         13.19        29.26 o                         
  -6   7   2         14.33         32.47        22.12 o                         
  -5   7   2        397.21        384.23        32.26 o                         
  -4   7   2         33.27         16.95        18.89 o                         
  -3   7   2        124.72        155.11        18.98 o                         
  -2   7   2       1877.48       1854.79        57.70 o                         
  -1   7   2        357.32        369.09        45.51 o                         
   0   7   2       1769.76       1729.08        54.25 o                         
   1   7   2      11390.97      11028.52       164.74 o                         
   2   7   2         98.91        110.46        19.78 o                         
   3   7   2       1824.44       1853.03        56.15 o                         
   4   7   2        442.96        414.72        33.08 o                         
   5   7   2       3478.86       3632.76       130.60 o                         
   6   7   2        464.39        446.68        44.72 o                         
  -5   8   2        829.91        824.33        44.04 o                         
  -4   8   2       5233.81       5455.23       118.61 o                         
  -3   8   2        210.46        209.45        31.07 o                         
  -2   8   2       2231.17       2200.66        70.23 o                         
  -1   8   2         44.79         70.62        24.47 o                         
   0   8   2        742.86        832.42        43.86 o                         
   1   8   2       1077.88       1094.04        43.83 o                         
   2   8   2        314.24        300.12        31.00 o                         
   3   8   2         84.16         76.72        23.33 o                         
   4   8   2        242.79        241.60        30.84 o                         
  -2   9   2        753.39        701.12        59.05 o                         
  -1   9   2        208.09        175.60        32.23 o                         
   0   9   2        439.78        446.18        46.91 o                         
   1   9   2       3728.85       3630.64        95.21 o                         
 -11   0   3       1226.27       1173.38        88.31 o                         
 -10   0   3        515.10        436.56        49.96 o                         
  -9   0   3        493.85        509.59        42.72 o                         
  -8   0   3        415.68        426.69        40.36 o                         
  -7   0   3          2.60          5.36        17.68 o                         
  -6   0   3       1106.50       1192.81        57.09 o                         
  -5   0   3        378.43        483.68        26.28 o                         
  -4   0   3      27491.61      27879.44       373.00 o                         
  -3   0   3       6260.31       6717.81        91.10 o                         
  -2   0   3       6741.62       5893.48        84.46 o                         
  -1   0   3      95430.96      96890.82      1322.49 o                         
   0   0   3      10559.78      10575.95       166.08 o                         
   1   0   3      37693.40      35552.88       512.68 o                         
   2   0   3       6799.94       7221.26       128.84 o                         
   3   0   3      34514.54      34484.14       471.53 o                         
   4   0   3       1321.31       1223.30        43.53 o                         
   5   0   3        563.15        503.32        32.39 o                         
   6   0   3       4185.33       4197.71       108.28 o                         
   7   0   3          8.13          7.88        37.96 o                         
   8   0   3        175.21        100.31        74.63 o                         
   9   0   3        270.30        299.89        98.76 o                         
 -11   1   3        369.21        371.34        60.03 o                         
 -10   1   3        323.00        311.46        35.79 o                         
  -9   1   3       5127.19       5328.84       104.05 o                         
  -8   1   3       3504.99       3481.68        63.17 o                         
  -7   1   3       2313.56       2430.75        46.79 o                         
  -6   1   3      39336.45      39317.64       396.76 o                         
  -5   1   3         35.57         41.30         6.71 o                         
  -4   1   3      12722.59      12760.95       128.85 o                         
  -3   1   3       6149.19       6275.12        64.24 o                         
  -2   1   3      20571.62      20112.66       188.20 o                         
  -1   1   3       7218.02       6892.93        74.98 o                         
   0   1   3        610.00        642.32        20.37 o                         
   1   1   3        377.65        466.44        26.29 o                         
   2   1   3        323.89        292.88        15.64 o                         
   3   1   3       4086.38       4265.36        58.22 o                         
   4   1   3      13570.56      13826.41       151.57 o                         
   5   1   3       1054.64       1023.17        36.42 o                         
   6   1   3       2818.06       2771.71        64.41 o                         
   7   1   3         51.15        104.41        30.76 o                         
   8   1   3       4385.27       4490.11       135.17 o                         
   9   1   3        210.80        168.83        66.08 o                         
 -11   2   3       3050.16       3000.44       121.26 o                         
 -10   2   3         88.91        125.51        38.12 o                         
  -9   2   3         80.10         68.88        28.54 o                         
  -8   2   3        426.09        376.19        31.26 o                         
  -7   2   3       1002.49       1066.23        47.89 o                         
  -6   2   3        582.39        671.35        22.89 o                         
  -5   2   3        273.48        322.02        14.02 o                         
  -4   2   3       6627.92       6203.73        65.03 o                         
  -3   2   3       9969.49      10771.13       107.80 o                         
  -2   2   3      23087.69      22999.66       229.25 o                         
  -1   2   3      60873.37      58761.35       641.40 o                         
   0   2   3        208.16        178.00        10.25 o                         
   1   2   3      35977.84      36924.54       392.23 o                         
   2   2   3        110.33        119.14        11.61 o                         
   3   2   3      22421.85      21810.07       241.59 o                         
   4   2   3       6786.36       6989.73       102.43 o                         
   5   2   3       1631.72       1644.80        57.48 o                         
   6   2   3        466.96        489.15        36.05 o                         
   7   2   3        249.67        274.19        32.71 o                         
   8   2   3        315.65        315.08        42.86 o                         
   9   2   3        920.64        847.20        79.70 o                         
 -10   3   3        176.17        179.67        41.12 o                         
  -9   3   3       4109.20       4313.53       124.14 o                         
  -8   3   3       2977.61       2979.55        75.88 o                         
  -7   3   3       1514.31       1603.83        73.12 o                         
  -6   3   3      25725.89      25584.61       311.80 o                         
  -5   3   3          5.16         20.10         8.55 o                         
  -4   3   3      10215.28      10428.88       103.89 o                         
  -3   3   3       3874.78       3909.12        43.44 o                         
  -2   3   3      10798.73      10435.57       109.46 o                         
  -1   3   3       4085.24       3983.65        48.01 o                         
   0   3   3        774.59        818.18        17.16 o                         
   1   3   3        245.37        274.41        11.81 o                         
   2   3   3        287.14        298.56        15.12 o                         
   3   3   3       2893.06       2929.97        48.37 o                         
   4   3   3      10454.50      10511.20       145.88 o                         
   5   3   3        724.64        749.70        33.26 o                         
   6   3   3       1896.65       1813.27        73.20 o                         
   7   3   3         36.00         43.09        33.63 o                         
   8   3   3       3505.74       3287.40        93.71 o                         
 -10   4   3        327.24        231.03        38.30 o                         
  -9   4   3        291.38        282.96        33.85 o                         
  -8   4   3        350.64        404.50        32.97 o                         
  -7   4   3          0.35          7.02        15.19 o                         
  -6   4   3        569.02        590.94        26.75 o                         
  -5   4   3        422.27        476.30        20.31 o                         
  -4   4   3      12696.88      12574.92       137.30 o                         
  -3   4   3       1717.16       1609.04        23.04 o                         
  -2   4   3       3156.26       2802.78        51.96 o                         
  -1   4   3      42809.79      42247.65       516.61 o                         
   0   4   3       4333.60       4436.05        52.29 o                         
   1   4   3      13345.14      12997.79       145.51 o                         
   2   4   3       2979.52       3041.96        79.97 o                         
   3   4   3      18345.75      18359.45       263.41 o                         
   4   4   3        561.62        524.88        35.57 o                         
   5   4   3        267.75        250.32        38.98 o                         
   6   4   3       2418.83       2444.93        79.65 o                         
   7   4   3         12.28        -13.13        38.80 o                         
   8   4   3        149.42         68.42        45.84 o                         
  -9   5   3       2335.95       2292.10        86.22 o                         
  -8   5   3       1202.25       1180.99        57.80 o                         
  -7   5   3        880.29        956.10        53.25 o                         
  -6   5   3      15978.71      15782.99       241.43 o                         
  -5   5   3          4.60         10.48        13.32 o                         
  -4   5   3       3656.14       3677.93        56.51 o                         
  -3   5   3       1442.43       1479.74        31.08 o                         
  -2   5   3       7412.42       7499.73       145.38 o                         
  -1   5   3       1950.01       2017.27        59.59 o                         
   0   5   3         95.17         92.47         9.10 o                         
   1   5   3        190.73        164.16        16.50 o                         
   2   5   3          9.45         13.03        14.44 o                         
   3   5   3       1334.25       1275.32        49.08 o                         
   4   5   3       5393.03       5308.69       111.04 o                         
   5   5   3        426.80        448.74        38.42 o                         
   6   5   3       1090.60       1117.66        59.62 o                         
   7   5   3         34.86         21.62        38.67 o                         
  -8   6   3        128.74        135.76        32.19 o                         
  -7   6   3        698.33        726.46        40.96 o                         
  -6   6   3        233.31        211.47        24.97 o                         
  -5   6   3         77.42         62.81        16.34 o                         
  -4   6   3       1570.19       1482.93        46.57 o                         
  -3   6   3       2703.07       2596.23        56.52 o                         
  -2   6   3       5505.99       5296.05       116.41 o                         
  -1   6   3      13091.44      12675.08       189.81 o                         
   0   6   3         39.10         45.07        17.10 o                         
   1   6   3       9021.74       8942.08       137.59 o                         
   2   6   3         14.34         14.67        16.08 o                         
   3   6   3       5621.97       5697.63       114.38 o                         
   4   6   3       1898.08       1921.64        67.28 o                         
   5   6   3        893.04        872.34        51.84 o                         
   6   6   3         99.72        118.66        34.81 o                         
  -7   7   3        279.59        283.25        43.29 o                         
  -6   7   3       5985.53       5859.96       155.77 o                         
  -5   7   3          2.18        -18.95        18.95 o                         
  -4   7   3       2103.16       2297.26        66.92 o                         
  -3   7   3        488.66        538.06        36.16 o                         
  -2   7   3       2323.22       2450.66        64.48 o                         
  -1   7   3        639.26        688.06        44.59 o                         
   0   7   3        314.13        299.62        27.50 o                         
   1   7   3         70.78         40.70        18.41 o                         
   2   7   3         45.51         50.49        19.31 o                         
   3   7   3        569.18        533.74        37.15 o                         
   4   7   3       3248.01       3300.50        90.58 o                         
   5   7   3        142.87        161.28        34.01 o                         
  -5   8   3        335.26        282.38        50.13 o                         
  -4   8   3       2491.27       2454.10        74.95 o                         
  -3   8   3         94.92         92.64        26.13 o                         
  -2   8   3        294.69        364.84        34.02 o                         
  -1   8   3       9184.48       8786.03       165.19 o                         
   0   8   3        854.26        866.05        45.21 o                         
   1   8   3       1175.34       1312.05        49.57 o                         
   2   8   3        543.81        465.35        36.10 o                         
   3   8   3       4636.75       4908.65       153.93 o                         
  -2   9   3       1645.60       1853.16        79.38 o                         
  -1   9   3        209.85        254.01        35.83 o                         
   0   9   3         30.72         55.36        29.19 o                         
 -11   0   4       5077.00       5050.99       177.81 o                         
 -10   0   4        548.97        582.56        54.04 o                         
  -9   0   4        648.22        716.80        47.57 o                         
  -8   0   4      21358.66      21761.09       391.94 o                         
  -7   0   4       1198.42       1235.70        47.12 o                         
  -6   0   4       1484.56       1481.71        40.81 o                         
  -5   0   4       3336.71       3579.03        66.77 o                         
  -4   0   4      23655.33      23940.23       343.31 o                         
  -3   0   4        627.66        544.05        24.86 o                         
  -2   0   4       9415.09      10016.50       149.51 o                         
  -1   0   4         25.79         52.71        14.72 o                         
   0   0   4       3637.60       4158.78        91.24 o                         
   1   0   4      14219.52      14192.83       225.84 o                         
   2   0   4      11136.82      10557.45       177.56 o                         
   3   0   4       1277.80       1195.49        50.54 o                         
   4   0   4      12619.88      12741.22       216.00 o                         
   5   0   4        829.28        831.61        60.85 o                         
   6   0   4       8504.88       8715.37       202.97 o                         
   7   0   4        951.40       1040.58       116.11 o                         
   8   0   4       2404.29       2526.93       204.66 o                         
 -11   1   4         12.21         13.67        42.05 o                         
 -10   1   4         21.70        -12.15        29.08 o                         
  -9   1   4         51.56         45.69        24.26 o                         
  -8   1   4        179.19        202.09        20.29 o                         
  -7   1   4         48.37         37.00        14.57 o                         
  -6   1   4      14165.16      13909.38       170.91 o                         
  -5   1   4       1175.09       1312.13        26.07 o                         
  -4   1   4      12729.69      12328.96       125.71 o                         
  -3   1   4      52041.94      52996.36       488.91 o                         
  -2   1   4       7070.29       6740.19        74.99 o                         
  -1   1   4      35695.73      35754.02       346.40 o                         
   0   1   4        874.91       1030.43        28.69 o                         
   1   1   4      33651.09      32066.97       598.40 o                         
   2   1   4       5234.38       5124.75        74.49 o                         
   3   1   4       3741.25       3504.98        64.05 o                         
   4   1   4       1696.00       1683.58        64.00 o                         
   5   1   4          4.76          1.57        19.23 o                         
   6   1   4         87.57        101.94        29.40 o                         
   7   1   4       1594.76       1807.86        90.10 o                         
   8   1   4         54.89         16.64        56.35 o                         
 -11   2   4       1923.20       1943.67       104.68 o                         
 -10   2   4       3417.50       3151.27       139.80 o                         
  -9   2   4       2943.20       3018.32       153.06 o                         
  -8   2   4       7227.11       7311.70       118.42 o                         
  -7   2   4        114.81        153.56        20.18 o                         
  -6   2   4      10734.18      10914.73       132.88 o                         
  -5   2   4         93.40        121.41         9.51 o                         
  -4   2   4       2120.56       1868.20        29.06 o                         
  -3   2   4       8900.88       9175.63        95.41 o                         
  -2   2   4        655.48        706.12        21.23 o                         
  -1   2   4       5825.56       5984.80        69.39 o                         
   0   2   4       2129.06       2237.11        36.96 o                         
   1   2   4       1554.45       1464.92        30.57 o                         
   2   2   4      29746.59      29995.07       312.41 o                         
   3   2   4       7312.79       7291.42       103.21 o                         
   4   2   4       2478.79       2541.42        58.64 o                         
   5   2   4        204.81        248.24        29.44 o                         
   6   2   4      15446.23      15522.45       235.76 o                         
   7   2   4         26.57         32.00        31.48 o                         
   8   2   4        341.34        336.17        70.46 o                         
 -10   3   4         16.10         40.73        33.20 o                         
  -9   3   4         43.94         63.65        27.83 o                         
  -8   3   4        159.16        173.40        26.33 o                         
  -7   3   4          4.68         10.42        14.51 o                         
  -6   3   4       9493.52       9285.54       126.42 o                         
  -5   3   4        674.67        742.08        21.50 o                         
  -4   3   4       9208.02       9011.94        95.17 o                         
  -3   3   4      37828.90      38102.14       351.56 o                         
  -2   3   4       3783.11       3556.72        42.07 o                         
  -1   3   4      19674.87      19138.23       185.81 o                         
   0   3   4        405.89        452.76        18.42 o                         
   1   3   4      26349.65      25931.29       277.14 o                         
   2   3   4       4030.69       4048.44        62.08 o                         
   3   3   4       1920.13       1885.53        54.86 o                         
   4   3   4       1047.35        953.39        42.48 o                         
   5   3   4         35.64          8.93        19.63 o                         
   6   3   4         38.00         56.53        24.21 o                         
   7   3   4       1085.75       1149.00        57.14 o                         
   8   3   4         54.19         36.94        30.52 o                         
 -10   4   4        259.43        282.76        61.61 o                         
  -9   4   4        257.07        259.39        38.59 o                         
  -8   4   4      12555.00      12460.18       194.24 o                         
  -7   4   4        864.02        876.14        44.04 o                         
  -6   4   4        766.62        758.56        29.70 o                         
  -5   4   4       1798.41       1955.49        38.96 o                         
  -4   4   4      11260.95      11414.65       131.67 o                         
  -3   4   4        208.71        251.03         9.98 o                         
  -2   4   4       2694.58       2666.32        45.41 o                         
  -1   4   4         17.76         47.17         6.33 o                         
   0   4   4       1561.80       1576.79        34.07 o                         
   1   4   4       6677.50       6888.88        94.16 o                         
   2   4   4       5565.96       5340.15        84.18 o                         
   3   4   4        490.50        509.26        23.16 o                         
   4   4   4       6691.01       6607.59       132.68 o                         
   5   4   4        502.38        449.15        40.91 o                         
   6   4   4       4715.09       4799.54       119.20 o                         
   7   4   4        581.78        509.51        59.15 o                         
  -9   5   4        107.55        100.58        27.48 o                         
  -8   5   4         32.47         61.40        23.06 o                         
  -7   5   4         19.86         13.97        16.85 o                         
  -6   5   4       5750.11       5645.04        89.57 o                         
  -5   5   4        741.95        744.19        28.79 o                         
  -4   5   4       3853.28       3771.50        56.26 o                         
  -3   5   4      16651.29      16303.14       257.73 o                         
  -2   5   4       2170.92       2238.99        92.30 o                         
  -1   5   4      11488.17      11211.32       170.49 o                         
   0   5   4        332.63        328.74        15.93 o                         
   1   5   4      11341.03      11610.16       191.25 o                         
   2   5   4       1710.25       1778.17        60.28 o                         
   3   5   4       1799.48       1917.23        63.54 o                         
   4   5   4        710.19        703.85        45.63 o                         
   5   5   4         14.78         32.42        28.73 o                         
   6   5   4         53.00        108.02        36.57 o                         
   7   5   4       1149.01       1214.44        79.84 o                         
  -8   6   4       2390.18       2529.46        82.66 o                         
  -7   6   4         56.09         31.80        21.76 o                         
  -6   6   4       3161.56       3379.86        75.06 o                         
  -5   6   4        106.63         98.24        19.96 o                         
  -4   6   4        730.62        830.01        37.16 o                         
  -3   6   4       2429.68       2643.11        76.97 o                         
  -2   6   4        485.73        546.57        39.96 o                         
  -1   6   4       1709.54       1532.27        72.95 o                         
   0   6   4        505.47        533.77        28.46 o                         
   1   6   4        233.21        239.36        21.27 o                         
   2   6   4       9530.83       8847.40       157.20 o                         
   3   6   4       2201.29       2316.96        72.06 o                         
   4   6   4        465.98        432.91        39.95 o                         
   5   6   4        162.00        109.74        33.29 o                         
   6   6   4       6260.32       6369.90       147.75 o                         
  -7   7   4          6.12         -1.17        27.91 o                         
  -6   7   4       2249.12       2084.96        70.43 o                         
  -5   7   4        158.40        143.74        27.25 o                         
  -4   7   4       1728.74       1671.35        66.68 o                         
  -3   7   4       8968.30       8754.46       180.91 o                         
  -2   7   4        619.48        631.96        46.54 o                         
  -1   7   4       2942.75       2973.48        74.72 o                         
   0   7   4         47.98         49.16        21.29 o                         
   1   7   4       6906.59       7275.37       135.38 o                         
   2   7   4        850.80        872.58        45.18 o                         
   3   7   4        360.58        440.37        37.48 o                         
   4   7   4        207.68        258.06        43.41 o                         
   5   7   4         41.80         46.50        37.84 o                         
  -5   8   4        379.61        381.11        38.66 o                         
  -4   8   4       2853.52       3115.97        81.43 o                         
  -3   8   4          3.95          9.23        29.37 o                         
  -2   8   4        383.03        293.47        40.93 o                         
  -1   8   4         33.08         71.40        21.50 o                         
   0   8   4        463.44        450.24        41.04 o                         
   1   8   4       1272.34       1168.32        57.92 o                         
   2   8   4       1179.40       1129.25        75.58 o                         
   3   8   4         15.11         89.22        33.64 o                         
 -11   0   5        500.02        387.47        55.35 o                         
 -10   0   5        179.38        303.13        43.26 o                         
  -9   0   5       1014.56       1104.52        57.69 o                         
  -8   0   5       4551.49       4660.69       112.12 o                         
  -7   0   5       4048.26       4172.88        98.55 o                         
  -6   0   5      13798.40      13400.52       206.41 o                         
  -5   0   5      19423.96      19259.03       304.48 o                         
  -4   0   5       3520.54       3036.59        63.42 o                         
  -3   0   5      35301.37      36081.77       548.41 o                         
  -2   0   5        555.03        563.42        27.83 o                         
  -1   0   5      17764.30      16176.64       267.41 o                         
   0   0   5      10739.33      11729.72       207.74 o                         
   1   0   5       6781.62       6882.85       129.51 o                         
   2   0   5         92.33         67.97        23.86 o                         
   3   0   5       3189.34       3109.31        95.58 o                         
   4   0   5        203.03        159.55        42.14 o                         
   5   0   5       5614.65       5777.85       176.11 o                         
   6   0   5        910.55        756.84        83.65 o                         
   7   0   5        200.67        169.95        83.51 o                         
   8   0   5         23.08         23.40       127.62 o                         
 -11   1   5        236.95        292.86        45.70 o                         
 -10   1   5       5458.15       5304.75       125.53 o                         
  -9   1   5        211.78        249.11        29.18 o                         
  -8   1   5       3182.16       3112.46        69.72 o                         
  -7   1   5        366.76        392.10        21.71 o                         
  -6   1   5       3704.19       3624.36        57.91 o                         
  -5   1   5       2413.86       2340.02        36.00 o                         
  -4   1   5        443.55        441.81        15.00 o                         
  -3   1   5       4719.53       4846.00        58.81 o                         
  -2   1   5        109.04         79.35         9.21 o                         
  -1   1   5       8982.57       9015.66       105.36 o                         
   0   1   5      12203.57      12829.29       146.82 o                         
   1   1   5       7933.83       7773.15       153.72 o                         
   2   1   5       8835.17       8776.87       173.36 o                         
   3   1   5        302.56        351.74        27.12 o                         
   4   1   5      16729.23      16298.89       228.23 o                         
   5   1   5        464.07        390.92        35.79 o                         
   6   1   5       1791.88       1885.00        86.50 o                         
   7   1   5        849.85        803.25        86.20 o                         
   8   1   5        151.03        103.13        73.97 o                         
 -11   2   5         53.54         45.73        38.59 o                         
 -10   2   5        136.47        158.70        37.88 o                         
  -9   2   5        104.11         69.07        30.59 o                         
  -8   2   5       8448.89       8587.32       153.67 o                         
  -7   2   5         53.95        111.76        17.76 o                         
  -6   2   5       4863.58       4664.40        68.51 o                         
  -5   2   5      41306.86      41597.41       433.77 o                         
  -4   2   5      10304.08      10172.73       111.82 o                         
  -3   2   5       5782.24       5540.05        63.73 o                         
  -2   2   5       1149.60       1383.25        28.04 o                         
  -1   2   5      51554.75      51234.07       568.96 o                         
   0   2   5       1572.77       1557.48        37.72 o                         
   1   2   5        459.67        548.49        23.88 o                         
   2   2   5       2974.64       2993.85        78.31 o                         
   3   2   5        597.49        602.71        33.14 o                         
   4   2   5        602.70        558.65        40.36 o                         
   5   2   5        232.47        260.93        35.59 o                         
   6   2   5         16.78         15.97        32.01 o                         
   7   2   5        911.90        859.28        77.58 o                         
   8   2   5        338.96        197.07        85.26 o                         
 -10   3   5       4044.97       4030.48       170.80 o                         
  -9   3   5        181.13        230.90        37.65 o                         
  -8   3   5       2505.19       2512.63        67.99 o                         
  -7   3   5        208.95        202.58        22.15 o                         
  -6   3   5       2603.20       2591.28        47.07 o                         
  -5   3   5       1644.64       1642.24        36.80 o                         
  -4   3   5        123.03        138.72        11.07 o                         
  -3   3   5       3322.18       3326.87        44.41 o                         
  -2   3   5         88.65         94.84         9.99 o                         
  -1   3   5       5823.06       5690.56        89.53 o                         
   0   3   5       9524.45       9509.31       118.21 o                         
   1   3   5       5525.44       5325.89       131.99 o                         
   2   3   5       6072.52       6078.12       102.33 o                         
   3   3   5        187.40        264.09        26.85 o                         
   4   3   5      12492.53      12744.79       210.17 o                         
   5   3   5        318.96        316.88        34.22 o                         
   6   3   5       1436.87       1510.41        62.19 o                         
   7   3   5        689.69        627.83        51.79 o                         
 -10   4   5        122.14         84.38        49.61 o                         
  -9   4   5        587.99        608.48        45.47 o                         
  -8   4   5       2488.43       2647.86        67.26 o                         
  -7   4   5       2433.53       2441.92        58.72 o                         
  -6   4   5       7299.18       7221.78       109.88 o                         
  -5   4   5      10002.85       9727.62       128.73 o                         
  -4   4   5       1525.09       1472.74        39.73 o                         
  -3   4   5      16950.53      16745.78       174.51 o                         
  -2   4   5        401.77        411.17        16.21 o                         
  -1   4   5       9469.63       9380.03       123.14 o                         
   0   4   5       5430.38       5504.89        81.35 o                         
   1   4   5       3616.52       3671.88        76.63 o                         
   2   4   5         20.74         41.09        16.75 o                         
   3   4   5       1418.46       1388.66        52.41 o                         
   4   4   5        199.70        247.97        25.95 o                         
   5   4   5       3741.15       3725.37       104.71 o                         
   6   4   5        580.34        492.62        50.98 o                         
   7   4   5        193.99        203.05        53.08 o                         
  -9   5   5        126.64        102.22        28.75 o                         
  -8   5   5       1037.07       1140.21        48.57 o                         
  -7   5   5         70.51         82.80        19.09 o                         
  -6   5   5       2146.49       2186.88        56.76 o                         
  -5   5   5        739.19        827.87        33.19 o                         
  -4   5   5        100.45         88.05        10.72 o                         
  -3   5   5       1618.24       1510.14        38.03 o                         
  -2   5   5          4.32         17.24        12.72 o                         
  -1   5   5       3039.59       2901.00        53.43 o                         
   0   5   5       5360.37       5189.72       103.13 o                         
   1   5   5       2562.88       2609.22        69.26 o                         
   2   5   5       3070.45       2941.53        79.39 o                         
   3   5   5        125.37        211.79        30.54 o                         
   4   5   5       7636.59       7926.31       159.36 o                         
   5   5   5        206.11        132.92        38.42 o                         
   6   5   5        755.92        837.52        61.98 o                         
  -8   6   5       3584.93       3640.39        95.43 o                         
  -7   6   5         21.28          8.83        20.00 o                         
  -6   6   5        923.04        962.18        47.34 o                         
  -5   6   5      12775.94      12382.63       276.41 o                         
  -4   6   5       3552.28       3578.95        81.26 o                         
  -3   6   5       1618.16       1500.86        65.43 o                         
  -2   6   5        411.39        406.96        43.67 o                         
  -1   6   5      14379.49      14848.20       251.09 o                         
   0   6   5        194.45        214.16        27.49 o                         
   1   6   5         91.62         76.58        20.21 o                         
   2   6   5       1061.05       1148.38        63.42 o                         
   3   6   5        355.75        376.60        41.21 o                         
   4   6   5        300.05        282.63        57.36 o                         
   5   6   5        140.79        210.76        41.39 o                         
  -7   7   5          6.49         34.87        28.49 o                         
  -6   7   5        908.33       1088.81        58.53 o                         
  -5   7   5        335.62        475.61        34.02 o                         
  -4   7   5          1.22         16.10        34.03 o                         
  -3   7   5        850.47        788.19        55.85 o                         
  -2   7   5          9.91        -10.15        32.32 o                         
  -1   7   5       1035.65        955.83        42.74 o                         
   0   7   5       3055.36       2854.94        92.96 o                         
   1   7   5       1094.74       1143.08        56.78 o                         
   2   7   5       1066.52       1067.71        56.37 o                         
   3   7   5         35.58         51.21        32.05 o                         
   4   7   5       3741.58       3779.49       163.77 o                         
  -5   8   5       1972.07       1960.85        98.97 o                         
  -4   8   5        152.34        230.24        39.56 o                         
  -3   8   5       2881.88       3080.13       103.33 o                         
  -2   8   5        316.47        318.88        45.25 o                         
  -1   8   5       1850.40       2152.35        85.05 o                         
   0   8   5       1221.84       1304.62        63.35 o                         
   1   8   5        919.12        985.44        76.18 o                         
   2   8   5         59.88         53.06        31.80 o                         
 -11   0   6         33.08        101.23        52.80 o                         
 -10   0   6       1528.99       1407.55        97.54 o                         
  -9   0   6          7.46         69.86        36.96 o                         
  -8   0   6        983.35        975.00        58.98 o                         
  -7   0   6       2314.32       2226.67        99.29 o                         
  -6   0   6          2.61         22.01        17.28 o                         
  -5   0   6       5109.27       5403.35       117.23 o                         
  -4   0   6        828.55        833.94        44.11 o                         
  -3   0   6       3895.03       3707.44        77.72 o                         
  -2   0   6      25633.48      26535.12       418.70 o                         
  -1   0   6      17440.77      17125.34       288.53 o                         
   0   0   6       7510.49       8262.99       149.67 o                         
   1   0   6        301.53        267.85        30.37 o                         
   2   0   6      33346.90      34177.22       552.00 o                         
   3   0   6         54.06         77.66        36.81 o                         
   4   0   6       1278.53       1209.78        99.31 o                         
   5   0   6       2101.38       1809.69       143.28 o                         
   6   0   6        784.36        765.56       125.57 o                         
   7   0   6          7.56         -0.75        86.73 o                         
 -11   1   6        155.31        149.05        36.95 o                         
 -10   1   6       4590.25       4906.17       120.53 o                         
  -9   1   6        618.34        657.65        37.45 o                         
  -8   1   6       3623.06       3726.54        78.43 o                         
  -7   1   6      12289.29      12510.25       178.05 o                         
  -6   1   6       4189.55       3890.88        62.23 o                         
  -5   1   6      16412.34      15861.89       199.83 o                         
  -4   1   6          2.09         13.63         8.61 o                         
  -3   1   6      30517.27      29843.75       303.49 o                         
  -2   1   6       5442.26       5376.63        70.27 o                         
  -1   1   6       1087.24       1015.25        33.00 o                         
   0   1   6        517.26        514.28        25.90 o                         
   1   1   6         25.70         -2.46        16.86 o                         
   2   1   6        166.65        208.75        25.57 o                         
   3   1   6       1968.18       2066.08        71.67 o                         
   4   1   6       1082.97       1024.44        54.51 o                         
   5   1   6        193.92        179.58        41.35 o                         
   6   1   6        188.09        186.17        55.68 o                         
   7   1   6       3423.68       3188.51       167.69 o                         
 -11   2   6        708.50        636.46        69.04 o                         
 -10   2   6        323.65        316.83        42.83 o                         
  -9   2   6        650.63        626.44        48.66 o                         
  -8   2   6       2794.12       2689.02        70.61 o                         
  -7   2   6        229.32        222.86        20.51 o                         
  -6   2   6        729.09        709.64        27.93 o                         
  -5   2   6       1086.20       1047.78        32.07 o                         
  -4   2   6        100.53        164.21        13.18 o                         
  -3   2   6       8810.40       9132.70       108.58 o                         
  -2   2   6      10862.37      10659.25       127.35 o                         
  -1   2   6       6665.77       6526.62        87.29 o                         
   0   2   6      14963.14      15651.03       200.78 o                         
   1   2   6       2821.28       3051.48        73.10 o                         
   2   2   6      15935.82      15659.56       430.26 o                         
   3   2   6       1503.25       1563.69        57.74 o                         
   4   2   6       4908.87       4918.67       123.55 o                         
   5   2   6        221.51        222.44        47.99 o                         
   6   2   6         64.29         65.94        49.52 o                         
   7   2   6        467.61        414.95        73.08 o                         
 -10   3   6       3389.13       3636.84       114.97 o                         
  -9   3   6        368.59        410.45        43.63 o                         
  -8   3   6       2824.00       2919.85        80.51 o                         
  -7   3   6       9974.66       9775.58       154.64 o                         
  -6   3   6       2854.90       2688.96        51.95 o                         
  -5   3   6      10140.37      10058.15       136.75 o                         
  -4   3   6         13.42         12.24        10.65 o                         
  -3   3   6      23466.71      23303.77       262.18 o                         
  -2   3   6       3819.25       3943.02        60.28 o                         
  -1   3   6        494.01        521.82        24.99 o                         
   0   3   6        237.18        256.16        23.36 o                         
   1   3   6        141.33        165.87        22.60 o                         
   2   3   6         96.35         89.54        22.71 o                         
   3   3   6       1250.49       1134.00        50.46 o                         
   4   3   6        865.74        772.14        47.18 o                         
   5   3   6        209.18        130.61        33.19 o                         
   6   3   6        116.32         47.37        39.90 o                         
   7   3   6       2523.66       2344.94        98.60 o                         
 -10   4   6        880.80        803.67        64.74 o                         
  -9   4   6         12.22         11.11        26.54 o                         
  -8   4   6        583.40        596.38        41.44 o                         
  -7   4   6       1414.63       1550.98        58.29 o                         
  -6   4   6         15.65         24.58        14.12 o                         
  -5   4   6       3255.13       3133.68        58.11 o                         
  -4   4   6        348.79        400.18        20.74 o                         
  -3   4   6       1691.70       1558.67        37.02 o                         
  -2   4   6      13138.62      13328.60       255.55 o                         
  -1   4   6       9158.43       9074.70       138.71 o                         
   0   4   6       3421.46       3341.92        76.36 o                         
   1   4   6        110.08        150.81        23.00 o                         
   2   4   6      18754.24      19189.51       332.32 o                         
   3   4   6          9.96         15.94        22.23 o                         
   4   4   6        624.36        618.17        39.85 o                         
   5   4   6       1278.62       1294.99        79.15 o                         
   6   4   6        543.80        494.66        37.60 o                         
  -9   5   6        335.06        302.91        42.87 o                         
  -8   5   6       1264.09       1368.53        60.44 o                         
  -7   5   6       5062.66       5224.55       112.54 o                         
  -6   5   6       1954.17       1967.76        55.40 o                         
  -5   5   6       6273.22       6318.96       122.56 o                         
  -4   5   6          0.57         -2.61        10.66 o                         
  -3   5   6      10453.62      10588.27       141.68 o                         
  -2   5   6       1497.26       1531.85        38.56 o                         
  -1   5   6        827.60        940.81        35.10 o                         
   0   5   6        138.95        176.34        25.75 o                         
   1   5   6          5.06        -20.91        23.55 o                         
   2   5   6         97.45         58.04        27.68 o                         
   3   5   6       1461.62       1355.27        70.83 o                         
   4   5   6        394.85        380.44        44.94 o                         
   5   5   6         46.45          7.41        36.98 o                         
  -8   6   6       1430.19       1388.22        84.08 o                         
  -7   6   6         34.12         56.38        35.11 o                         
  -6   6   6        299.10        254.62        39.10 o                         
  -5   6   6        343.96        324.91        30.17 o                         
  -4   6   6        187.69        191.80        24.43 o                         
  -3   6   6       2691.36       2717.69        78.33 o                         
  -2   6   6       3056.08       3034.31       128.14 o                         
  -1   6   6       1503.31       1511.13        69.95 o                         
   0   6   6       4226.38       3996.21       131.80 o                         
   1   6   6       1158.13       1221.09        52.32 o                         
   2   6   6       5199.42       5530.75       176.48 o                         
   3   6   6        592.45        510.88        45.72 o                         
   4   6   6       1723.05       1894.36        82.97 o                         
  -7   7   6       3116.73       3214.12       162.74 o                         
  -6   7   6        741.78        847.30        52.33 o                         
  -5   7   6       1707.17       1846.24        63.50 o                         
  -4   7   6         30.23         -3.41        31.96 o                         
  -3   7   6       6266.71       6631.00       160.00 o                         
  -2   7   6        685.85        879.97        71.18 o                         
  -1   7   6        111.98        179.53        31.62 o                         
   0   7   6         10.06         54.73        31.51 o                         
   1   7   6        120.87        127.59        33.50 o                         
   2   7   6         20.71         23.47        41.00 o                         
   3   7   6        489.10        411.32        43.09 o                         
  -4   8   6         78.73        110.66        39.72 o                         
  -3   8   6        105.20         40.70        43.49 o                         
  -2   8   6       3516.60       3250.15       134.04 o                         
  -1   8   6       2083.50       2183.43       120.07 o                         
   0   8   6        304.29        272.14        45.40 o                         
 -11   0   7         23.68         71.65        66.56 o                         
 -10   0   7        819.89        968.78        82.36 o                         
  -9   0   7       6643.57       6825.28       205.49 o                         
  -8   0   7       8073.21       7789.01       217.83 o                         
  -7   0   7       5996.24       5836.11       145.82 o                         
  -6   0   7        164.33        270.93        32.84 o                         
  -5   0   7      16312.94      16094.85       325.19 o                         
  -4   0   7       1014.43        903.62        51.30 o                         
  -3   0   7        645.29        475.65        33.26 o                         
  -2   0   7        867.78        904.21        46.97 o                         
  -1   0   7         46.67         78.90        28.33 o                         
   0   0   7       1380.09       1570.45        83.66 o                         
   1   0   7       1897.25       1911.40        84.13 o                         
   2   0   7       1133.45       1377.35        87.12 o                         
   3   0   7       1984.44       2012.99       118.55 o                         
   4   0   7       2177.96       2031.63       135.38 o                         
   5   0   7       5744.13       5697.43       194.25 o                         
   6   0   7         74.45         23.10       114.42 o                         
 -11   1   7          9.19         67.08        40.63 o                         
 -10   1   7        729.99        686.15        51.16 o                         
  -9   1   7        306.98        262.65        31.67 o                         
  -8   1   7        702.71        777.39        41.97 o                         
  -7   1   7       3085.90       3245.93        75.11 o                         
  -6   1   7         25.09         16.90        15.78 o                         
  -5   1   7       6732.85       6695.27        98.56 o                         
  -4   1   7       8121.98       8363.24       117.69 o                         
  -3   1   7      12433.70      12258.17       164.40 o                         
  -2   1   7       9006.38       8690.57       128.74 o                         
  -1   1   7       2209.74       2097.01       105.26 o                         
   0   1   7      34213.10      35912.40       444.46 o                         
   1   1   7        559.94        583.96        35.41 o                         
   2   1   7       4224.61       4410.34        98.22 o                         
   3   1   7        619.49        571.18        43.82 o                         
   4   1   7        910.66        886.82        68.17 o                         
   5   1   7        159.76        204.22        56.41 o                         
   6   1   7        765.66        805.83        93.86 o                         
 -11   2   7        411.82        372.79        57.89 o                         
 -10   2   7       2869.12       2969.76       117.53 o                         
  -9   2   7       3554.65       3750.55        99.01 o                         
  -8   2   7       2465.29       2480.81        71.89 o                         
  -7   2   7       7700.44       7448.04       119.09 o                         
  -6   2   7        817.90        757.49        30.43 o                         
  -5   2   7      10586.65      10135.21       146.86 o                         
  -4   2   7       5249.45       5382.37        89.48 o                         
  -3   2   7       1337.71       1329.19        42.26 o                         
  -2   2   7        339.69        350.80        27.72 o                         
  -1   2   7         34.88         63.25        21.86 o                         
   0   2   7         84.63         95.29        22.69 o                         
   1   2   7       3043.54       3313.99       107.75 o                         
   2   2   7       4482.93       4750.09       101.76 o                         
   3   2   7        664.48        649.33        48.18 o                         
   4   2   7        163.26        175.72        47.33 o                         
   5   2   7       7559.18       6935.72       210.64 o                         
   6   2   7        339.70        296.37        67.14 o                         
 -10   3   7        560.82        606.21        55.00 o                         
  -9   3   7        268.55        210.01        40.31 o                         
  -8   3   7        458.03        523.30        42.15 o                         
  -7   3   7       2574.21       2654.74        68.34 o                         
  -6   3   7         14.36         15.14        15.21 o                         
  -5   3   7       4321.55       4164.05        75.26 o                         
  -4   3   7       5926.12       6212.38       100.73 o                         
  -3   3   7       9390.14       9204.24       132.84 o                         
  -2   3   7       6563.43       6568.62       101.24 o                         
  -1   3   7       1336.52       1445.61        47.26 o                         
   0   3   7      23846.90      24502.21       450.27 o                         
   1   3   7        301.90        288.07        29.37 o                         
   2   3   7       3376.63       3301.30       120.30 o                         
   3   3   7        509.32        565.49        45.51 o                         
   4   3   7        582.77        600.02        49.36 o                         
   5   3   7         87.39         72.86        41.50 o                         
   6   3   7        769.03        796.64        77.51 o                         
 -10   4   7        364.70        413.40        52.74 o                         
  -9   4   7       4284.02       4181.04       115.91 o                         
  -8   4   7       4803.63       4696.65       121.50 o                         
  -7   4   7       2728.58       2695.94        70.34 o                         
  -6   4   7         74.68         73.30        17.49 o                         
  -5   4   7       9852.13       9908.88       143.90 o                         
  -4   4   7        437.56        482.76        25.98 o                         
  -3   4   7        203.41        209.13        19.87 o                         
  -2   4   7        408.37        469.33        29.98 o                         
  -1   4   7        124.51        131.71        22.40 o                         
   0   4   7        775.50        748.93        52.37 o                         
   1   4   7       1056.72        944.57        59.10 o                         
   2   4   7        515.98        460.82        36.48 o                         
   3   4   7       1134.37       1044.85        54.39 o                         
   4   4   7       1342.46       1265.66        56.96 o                         
   5   4   7       3457.98       3123.17       157.09 o                         
  -9   5   7        116.97        145.40        30.21 o                         
  -8   5   7        282.63        296.49        31.84 o                         
  -7   5   7       1410.47       1296.69        48.69 o                         
  -6   5   7          0.26         30.06        18.27 o                         
  -5   5   7       2464.68       2355.93        52.97 o                         
  -4   5   7       3501.52       3302.88        65.53 o                         
  -3   5   7       4510.73       4545.70        81.91 o                         
  -2   5   7       3205.10       3054.23        63.09 o                         
  -1   5   7        920.95        989.61        37.27 o                         
   0   5   7      13987.55      14214.88       206.74 o                         
   1   5   7        241.74        201.70        23.86 o                         
   2   5   7       1560.74       1632.72        55.21 o                         
   3   5   7        177.80        252.23        41.08 o                         
   4   5   7        520.40        583.90        56.45 o                         
  -8   6   7        758.21        817.76        62.41 o                         
  -7   6   7       2437.34       2382.84        83.29 o                         
  -6   6   7        461.46        500.31        37.30 o                         
  -5   6   7       3216.35       3446.21       101.49 o                         
  -4   6   7       1671.14       1713.15        66.96 o                         
  -3   6   7        601.98        739.14        51.63 o                         
  -2   6   7        254.64        155.78        36.41 o                         
  -1   6   7         27.46         32.49        24.90 o                         
   0   6   7         81.89        100.73        32.55 o                         
   1   6   7       1724.67       1535.91        64.75 o                         
   2   6   7       1564.64       1458.29        68.39 o                         
   3   6   7         73.30          7.81        34.39 o                         
  -6   7   7          0.39        -24.71        30.60 o                         
  -5   7   7        703.77        701.81        60.17 o                         
  -4   7   7       1799.23       1716.21       122.62 o                         
  -3   7   7       2301.99       2451.04       116.51 o                         
  -2   7   7       1295.86       1229.62        65.20 o                         
  -1   7   7        264.27        426.49        46.39 o                         
   0   7   7       6154.23       6250.61       189.41 o                         
   1   7   7         45.25         53.01        36.13 o                         
   2   7   7        839.28        976.23        66.42 o                         
 -11   0   8         18.43         33.65        49.62 o                         
 -10   0   8       1061.39       1036.48       129.15 o                         
  -9   0   8       1015.21       1200.09        84.95 o                         
  -8   0   8        174.74        146.26        41.50 o                         
  -7   0   8       6421.23       6519.97       191.35 o                         
  -6   0   8       1186.06       1381.83        69.17 o                         
  -5   0   8       7640.89       7241.43       192.89 o                         
  -4   0   8      12222.92      12484.77       269.69 o                         
  -3   0   8       8239.82       8068.08       195.55 o                         
  -2   0   8      18074.18      16444.43       355.78 o                         
  -1   0   8       1845.87       1819.02        91.93 o                         
   0   0   8       5293.96       5667.53       160.95 o                         
   1   0   8         58.12         43.71        37.48 o                         
   2   0   8        284.03        344.14        54.71 o                         
   3   0   8       1353.40       1353.97       121.82 o                         
   4   0   8       1152.81       1361.55       146.43 o                         
   5   0   8        519.03        429.74       107.80 o                         
   6   0   8        126.15        223.33       137.52 o                         
 -11   1   8       1850.77       1843.70        92.41 o                         
 -10   1   8       2214.10       2121.81        84.47 o                         
  -9   1   8       2829.74       2778.69        85.49 o                         
  -8   1   8         51.83         69.93        23.24 o                         
  -7   1   8       8132.21       7808.62       141.06 o                         
  -6   1   8        937.95        904.29        42.37 o                         
  -5   1   8        138.66        112.82        21.69 o                         
  -4   1   8         56.42         73.94        20.75 o                         
  -3   1   8        277.79        260.81        25.96 o                         
  -2   1   8        625.15        603.58        35.30 o                         
  -1   1   8       1500.58       1458.46        55.01 o                         
   0   1   8       5526.11       5885.20       111.06 o                         
   1   1   8        519.43        594.10        56.78 o                         
   2   1   8       1922.44       1988.17        85.13 o                         
   3   1   8       9037.22       9348.38       204.73 o                         
   4   1   8         44.22        119.43        46.38 o                         
   5   1   8       1351.70       1361.26        98.28 o                         
   6   1   8         52.21        -37.43        74.31 o                         
 -10   2   8          7.01          9.97        38.11 o                         
  -9   2   8       4223.91       4202.76       107.93 o                         
  -8   2   8        441.11        443.20        41.12 o                         
  -7   2   8       1043.13       1021.62        45.82 o                         
  -6   2   8       5056.54       5405.47       100.69 o                         
  -5   2   8      17180.83      17098.57       250.69 o                         
  -4   2   8       3811.43       3826.99        76.01 o                         
  -3   2   8        864.89        826.58        40.12 o                         
  -2   2   8      26398.92      26068.63       353.42 o                         
  -1   2   8        174.76        200.23        31.20 o                         
   0   2   8       1276.79       1255.78        52.89 o                         
   1   2   8       1662.64       1696.33        79.91 o                         
   2   2   8       1783.72       1817.82        78.52 o                         
   3   2   8         18.61         14.76        40.85 o                         
   4   2   8        125.73        220.15        55.95 o                         
   5   2   8        109.80        129.86        55.17 o                         
 -10   3   8       1695.65       1789.86       170.10 o                         
  -9   3   8       1873.09       1888.36        93.42 o                         
  -8   3   8         64.78         76.28        29.35 o                         
  -7   3   8       6809.24       6552.51       127.56 o                         
  -6   3   8        714.46        682.27        37.34 o                         
  -5   3   8         50.95         64.20        18.51 o                         
  -4   3   8         77.00        108.53        20.40 o                         
  -3   3   8         42.82         37.29        19.55 o                         
  -2   3   8        412.92        471.42        33.30 o                         
  -1   3   8        900.76       1036.63        53.52 o                         
   0   3   8       4026.87       4173.79        96.24 o                         
   1   3   8        529.31        495.11        44.21 o                         
   2   3   8       1387.53       1573.27        81.02 o                         
   3   3   8       6655.25       6530.47       185.66 o                         
   4   3   8         30.34         73.71        49.62 o                         
   5   3   8       1098.77        853.52        92.16 o                         
  -9   4   8        597.56        627.02        57.41 o                         
  -8   4   8        191.95        184.59        41.89 o                         
  -7   4   8       3601.53       3542.56        97.71 o                         
  -6   4   8        720.14        723.66        36.05 o                         
  -5   4   8       3987.10       4111.71        89.05 o                         
  -4   4   8       6640.76       6639.57       119.75 o                         
  -3   4   8       4505.91       4661.93        89.94 o                         
  -2   4   8       9618.44       9689.67       169.82 o                         
  -1   4   8       1023.23        960.91        47.27 o                         
   0   4   8       3214.60       3353.60       130.33 o                         
   1   4   8         64.75         62.23        29.06 o                         
   2   4   8        124.10        215.96        31.90 o                         
   3   4   8        878.07        872.06        73.13 o                         
   4   4   8        989.10        910.71        59.40 o                         
  -9   5   8       1275.08       1276.68        85.87 o                         
  -8   5   8         38.55         53.78        28.61 o                         
  -7   5   8       3489.44       3468.24        97.28 o                         
  -6   5   8        341.87        348.09        25.91 o                         
  -5   5   8        131.48        188.94        21.68 o                         
  -4   5   8         81.68         76.87        19.01 o                         
  -3   5   8         88.39         62.01        18.97 o                         
  -2   5   8        196.16         96.50        23.92 o                         
  -1   5   8       1060.95        940.48        43.71 o                         
   0   5   8       2239.50       2079.47        69.93 o                         
   1   5   8        140.60        133.20        25.59 o                         
   2   5   8        737.27        746.47        41.25 o                         
   3   5   8       4805.53       4343.34       142.00 o                         
  -7   6   8        187.96        166.89        34.80 o                         
  -6   6   8       2485.17       2295.40        80.37 o                         
  -5   6   8       5947.07       6285.25       149.66 o                         
  -4   6   8        737.15        739.27        52.97 o                         
  -3   6   8        198.99        317.82        44.61 o                         
  -2   6   8       9876.92      10440.53       213.54 o                         
  -1   6   8        119.95        169.43        39.52 o                         
   0   6   8        236.91        284.20        43.01 o                         
   1   6   8        549.87        504.75        44.41 o                         
   2   6   8        930.50        912.47        59.53 o                         
  -5   7   8         15.61        -17.88        31.20 o                         
  -4   7   8        101.58         26.89        39.78 o                         
  -3   7   8         17.80         31.84        34.00 o                         
  -2   7   8         60.31        -10.86        35.33 o                         
  -1   7   8        321.69        237.81        46.74 o                         
   0   7   8        981.29       1037.24        66.59 o                         
 -10   0   9        478.84        425.41        64.99 o                         
  -9   0   9       1532.04       1467.20       172.05 o                         
  -8   0   9       2516.78       2454.92       112.78 o                         
  -7   0   9        694.59        689.48        62.37 o                         
  -6   0   9        819.80        875.85        68.75 o                         
  -5   0   9        881.22       1049.59        78.45 o                         
  -4   0   9         84.58        105.85        35.88 o                         
  -3   0   9       3124.17       2868.74       114.20 o                         
  -2   0   9      11452.49      11466.49       299.29 o                         
  -1   0   9         91.64        162.71        43.60 o                         
   0   0   9       1136.94       1297.16       116.73 o                         
   1   0   9      17785.11      18478.87       403.89 o                         
   2   0   9       1228.82       1560.05       120.14 o                         
   3   0   9        346.15        362.17        88.74 o                         
   4   0   9        388.70        360.86       133.12 o                         
   5   0   9       2064.06       2412.16       292.72 o                         
 -10   1   9         73.34        131.87        35.95 o                         
  -9   1   9       1271.68       1339.19        74.88 o                         
  -8   1   9       1606.35       1659.25        96.35 o                         
  -7   1   9       8551.77       8188.50       150.88 o                         
  -6   1   9       4361.35       4378.82        97.17 o                         
  -5   1   9       1850.82       1688.20        72.60 o                         
  -4   1   9      17717.26      18206.27       291.72 o                         
  -3   1   9        139.79        161.40        32.45 o                         
  -2   1   9       3905.71       3670.79        98.88 o                         
  -1   1   9        137.80        115.48        31.55 o                         
   0   1   9        764.11        726.41        49.96 o                         
   1   1   9        310.19        301.14        40.44 o                         
   2   1   9        346.69        492.91        52.74 o                         
   3   1   9        259.79        326.44        51.23 o                         
   4   1   9         35.55         14.07        51.78 o                         
   5   1   9        172.92         71.32        76.24 o                         
 -10   2   9         23.04         -0.04        36.10 o                         
  -9   2   9       5559.22       5275.97       128.01 o                         
  -8   2   9        207.06        248.61        32.52 o                         
  -7   2   9        561.10        533.63        37.70 o                         
  -6   2   9        139.80        115.12        27.46 o                         
  -5   2   9        868.87        843.44        46.00 o                         
  -4   2   9       1623.38       1749.90        67.57 o                         
  -3   2   9         60.70         37.03        25.69 o                         
  -2   2   9       2853.25       2937.87       102.76 o                         
  -1   2   9       3269.35       3271.52        88.73 o                         
   0   2   9       5481.08       6223.77       135.25 o                         
   1   2   9       5602.08       6001.45       146.93 o                         
   2   2   9         32.92         18.75        39.23 o                         
   3   2   9       3069.40       3090.37       129.74 o                         
   4   2   9        185.37        177.93        74.51 o                         
 -10   3   9         40.56         -2.20        34.97 o                         
  -9   3   9        811.17        915.41        60.62 o                         
  -8   3   9       1223.45       1240.30        64.47 o                         
  -7   3   9       6832.09       6762.24       153.81 o                         
  -6   3   9       3319.14       3193.57        95.09 o                         
  -5   3   9       1246.59       1271.53        69.07 o                         
  -4   3   9      12863.00      13222.15       227.11 o                         
  -3   3   9         50.85         10.66        27.31 o                         
  -2   3   9       3144.38       3118.06        88.22 o                         
  -1   3   9        109.12        130.79        32.73 o                         
   0   3   9        477.21        578.31        51.22 o                         
   1   3   9        177.20        297.92        44.25 o                         
   2   3   9        445.36        486.45        56.74 o                         
   3   3   9        166.83        123.66        48.64 o                         
   4   3   9         74.10         58.00        51.23 o                         
  -9   4   9        843.15        939.57        81.75 o                         
  -8   4   9       1539.06       1646.29        74.32 o                         
  -7   4   9        486.45        517.31        45.79 o                         
  -6   4   9        720.72        630.49        39.80 o                         
  -5   4   9        477.85        518.72        41.46 o                         
  -4   4   9         89.75         99.50        27.49 o                         
  -3   4   9       2198.94       2194.94        71.67 o                         
  -2   4   9       6816.31       6994.81       185.34 o                         
  -1   4   9         73.97        104.37        29.67 o                         
   0   4   9        522.03        592.68        44.28 o                         
   1   4   9      11128.94      10866.19       352.19 o                         
   2   4   9        851.59        979.37        70.77 o                         
   3   4   9        147.53        165.81        46.94 o                         
  -8   5   9        871.60        884.74        70.48 o                         
  -7   5   9       3659.25       3790.40       100.35 o                         
  -6   5   9       1589.07       1559.38        64.21 o                         
  -5   5   9        956.35       1095.58        47.88 o                         
  -4   5   9       8321.78       8943.21       145.09 o                         
  -3   5   9         68.92         30.64        23.98 o                         
  -2   5   9       1326.25       1463.72        62.75 o                         
  -1   5   9         10.74         14.76        24.44 o                         
   0   5   9        554.78        611.82        41.72 o                         
   1   5   9        165.04        225.48        31.97 o                         
   2   5   9        180.87        195.34        31.21 o                         
  -6   6   9         36.77         47.88        25.58 o                         
  -5   6   9        542.14        554.69        50.32 o                         
  -4   6   9        618.00        422.46        53.90 o                         
  -3   6   9          6.98        -13.52        32.10 o                         
  -2   6   9        786.07        774.43        61.59 o                         
  -1   6   9       1230.28        945.76        62.82 o                         
   0   6   9       2104.42       2126.53       107.96 o                         
   1   6   9       1957.02       1785.20        78.78 o                         
 -10   0  10       1122.05       1077.01        95.15 o                         
  -9   0  10       7030.25       6642.57       214.22 o                         
  -8   0  10        808.47        805.96       141.99 o                         
  -7   0  10        973.32       1013.34       103.75 o                         
  -6   0  10      15953.18      16187.47       409.30 o                         
  -5   0  10        105.58        101.76        45.49 o                         
  -4   0  10        587.79        616.80        74.83 o                         
  -3   0  10        602.99        648.43        80.04 o                         
  -2   0  10       2999.14       2994.10       216.17 o                         
  -1   0  10         29.99         13.45        73.44 o                         
   0   0  10          1.71         65.55        50.15 o                         
   1   0  10        145.65        146.98        57.02 o                         
   2   0  10        507.87        436.21        74.30 o                         
   3   0  10       1165.23        998.50       135.24 o                         
   4   0  10       1110.64       1456.83       456.62 o                         
 -10   1  10        245.30        220.75        43.84 o                         
  -9   1  10          3.81         65.94        33.21 o                         
  -8   1  10        363.33        454.37        43.49 o                         
  -7   1  10        116.06        154.98        31.87 o                         
  -6   1  10        183.26        187.91        33.80 o                         
  -5   1  10        106.60         77.29        30.06 o                         
  -4   1  10       7311.00       7322.66       153.72 o                         
  -3   1  10       1149.30       1043.90        63.23 o                         
  -2   1  10       3262.41       3412.51       103.15 o                         
  -1   1  10      10563.24      10559.01       215.28 o                         
   0   1  10        365.57        604.73        48.89 o                         
   1   1  10       2745.34       2796.97       147.83 o                         
   2   1  10          2.07         62.63        44.77 o                         
   3   1  10       1894.56       2034.81       141.62 o                         
 -10   2  10         53.80         63.69        43.14 o                         
  -9   2  10       3595.06       3407.15       133.57 o                         
  -8   2  10       3078.25       2983.86       145.07 o                         
  -7   2  10       2592.62       2494.54        83.75 o                         
  -6   2  10       6618.98       6965.29       152.74 o                         
  -5   2  10        241.12        227.67        34.88 o                         
  -4   2  10       3921.82       3846.31       105.04 o                         
  -3   2  10         42.16         34.23        33.13 o                         
  -2   2  10         56.87         51.46        32.55 o                         
  -1   2  10       1117.95       1195.58        64.13 o                         
   0   2  10       2036.76       2150.64        93.63 o                         
   1   2  10       1453.15       1591.85        95.41 o                         
   2   2  10        404.29        350.19        57.32 o                         
   3   2  10         67.99        144.57        51.36 o                         
  -9   3  10          6.79          9.13        31.99 o                         
  -8   3  10        317.29        374.99        43.57 o                         
  -7   3  10         40.85         13.84        31.07 o                         
  -6   3  10        140.80        151.65        35.84 o                         
  -5   3  10         65.05         77.77        32.39 o                         
  -4   3  10       5351.25       5445.48       135.98 o                         
  -3   3  10        943.69        823.31        59.93 o                         
  -2   3  10       2535.18       2806.49       135.36 o                         
  -1   3  10       7896.79       7802.93       188.04 o                         
   0   3  10        239.34        476.52        53.43 o                         
   1   3  10       2096.05       2242.29       104.00 o                         
   2   3  10          7.94         45.41        44.61 o                         
   3   3  10       1459.87       1620.46        98.32 o                         
  -8   4  10        370.89        362.08        43.95 o                         
  -7   4  10        450.77        522.76        47.71 o                         
  -6   4  10       9549.08       9789.96       211.61 o                         
  -5   4  10        117.33         98.34        34.94 o                         
  -4   4  10        263.67        323.69        45.45 o                         
  -3   4  10        321.47        209.04        40.70 o                         
  -2   4  10       1956.85       2153.36        90.49 o                         
  -1   4  10          5.32         70.30        35.86 o                         
   0   4  10          2.41        -34.97        34.97 o                         
   1   4  10         61.41         99.17        42.44 o                         
   2   4  10        333.06        226.40        56.83 o                         
  -7   5  10         47.32         73.26        39.50 o                         
  -6   5  10         54.81         36.18        31.39 o                         
  -5   5  10        155.69         64.67        31.23 o                         
  -4   5  10       3327.33       3351.22       104.10 o                         
  -3   5  10        340.84        272.43        38.41 o                         
  -2   5  10       1277.74       1369.83        77.44 o                         
  -1   5  10       5369.19       5217.90       195.03 o                         
   0   5  10        184.73        239.87        36.24 o                         
   1   5  10       1004.31        969.71        87.07 o                         
  -5   6  10        154.16         75.83        26.75 o                         
  -4   6  10       1331.26       1333.70        52.61 o                         
  -3   6  10        154.92         52.86        30.04 o                         
  -2   6  10         21.11         41.86        26.62 o                         
  -9   0  11          9.36         16.68        48.23 o                         
  -8   0  11        588.27        477.53        81.44 o                         
  -7   0  11         15.15         56.35        49.67 o                         
  -6   0  11       5605.61       6079.98       257.19 o                         
  -5   0  11        737.05        671.46       100.43 o                         
  -4   0  11       4921.59       4889.20       197.88 o                         
  -3   0  11       6262.19       6002.23       220.30 o                         
  -2   0  11        408.61        468.69        73.92 o                         
  -1   0  11       3556.82       3606.59       161.41 o                         
   0   0  11        355.04        479.49        70.73 o                         
   1   0  11        944.83        983.20        95.16 o                         
   2   0  11        683.42        486.06        80.57 o                         
  -9   1  11       1143.91       1090.40        68.73 o                         
  -8   1  11       4848.03       4752.58       132.60 o                         
  -7   1  11          2.94         39.59        32.97 o                         
  -6   1  11        977.49        868.49        60.82 o                         
  -5   1  11         41.11        107.64        40.36 o                         
  -4   1  11        569.90        563.16        59.45 o                         
  -3   1  11        200.27        210.81        45.89 o                         
  -2   1  11          5.12         27.40        36.57 o                         
  -1   1  11       1428.83       1403.69        75.38 o                         
   0   1  11          7.83         17.46        36.28 o                         
   1   1  11        793.50        791.71        72.57 o                         
   2   1  11       2625.09       2324.33       112.38 o                         
  -9   2  11        293.20        286.41        46.28 o                         
  -8   2  11         34.46         33.98        36.18 o                         
  -7   2  11        188.23        197.09        42.02 o                         
  -6   2  11       8169.19       8425.48       185.64 o                         
  -5   2  11         77.10        130.50        38.23 o                         
  -4   2  11       2002.29       2156.70        92.06 o                         
  -3   2  11       8696.63       8387.60       177.42 o                         
  -2   2  11       1547.07       1656.89        93.66 o                         
  -1   2  11       1253.85       1345.07        79.64 o                         
   0   2  11          6.51         -1.76        36.24 o                         
   1   2  11       2472.45       2440.74       110.32 o                         
   2   2  11         25.72        -51.13        51.13 o                         
  -8   3  11       3618.50       3412.97       124.05 o                         
  -7   3  11          1.31         23.70        34.09 o                         
  -6   3  11        826.09        769.36        62.26 o                         
  -5   3  11         27.92         19.62        38.56 o                         
  -4   3  11        356.57        453.60        55.67 o                         
  -3   3  11        125.69         96.87        42.33 o                         
  -2   3  11         39.22         19.89        43.90 o                         
  -1   3  11       1042.24        958.82        70.49 o                         
   0   3  11         22.58         26.51        38.72 o                         
   1   3  11        621.47        601.71        69.88 o                         
  -7   4  11          7.43         -1.29        35.92 o                         
  -6   4  11       3197.32       3246.63       135.95 o                         
  -5   4  11        480.93        379.08        50.56 o                         
  -4   4  11       2962.36       3165.82       117.62 o                         
  -3   4  11       3691.14       3484.00       132.77 o                         
  -2   4  11        173.64        285.02        48.04 o                         
  -1   4  11       2014.21       2002.07        96.02 o                         
   0   4  11        329.85        357.29        70.51 o                         
  -5   5  11         80.79         58.07        43.15 o                         
  -4   5  11        387.31        437.02        66.58 o                         
  -3   5  11        137.16        148.80        39.04 o                         
  -2   5  11          5.85         18.02        39.90 o                         
  -8   0  12       1252.35       1140.83       103.03 o                         
  -7   0  12        307.46        395.87        72.34 o                         
  -6   0  12          8.50        -53.19        54.20 o                         
  -5   0  12       1253.14       1125.81       141.05 o                         
  -4   0  12        122.07         46.50        63.28 o                         
  -3   0  12       3620.39       3508.80       396.88 o                         
  -2   0  12         90.91         88.66        61.18 o                         
  -1   0  12        397.78        380.78        70.68 o                         
   0   0  12       2926.01       2550.99       158.98 o                         
   1   0  12       1608.72       1504.09       146.31 o                         
  -8   1  12       3868.32       3995.63       161.62 o                         
  -7   1  12        219.51        263.22        48.49 o                         
  -6   1  12       2418.09       2496.58       109.16 o                         
  -5   1  12       5650.43       5619.57       221.00 o                         
  -4   1  12        905.67       1046.78        78.43 o                         
  -3   1  12       1663.44       1751.77        90.76 o                         
  -2   1  12        113.24        151.80        44.85 o                         
  -1   1  12       1890.25       1912.39       101.68 o                         
   0   1  12        229.34        196.15        50.17 o                         
  -8   2  12        206.65        260.45        51.73 o                         
  -7   2  12        150.72         81.74        44.69 o                         
  -6   2  12        477.34        331.69        57.18 o                         
  -5   2  12         10.33          3.19        46.56 o                         
  -4   2  12         51.65         33.89        46.93 o                         
  -3   2  12        738.21        728.42        72.17 o                         
  -2   2  12         66.99        -18.86        39.34 o                         
  -1   2  12       2083.19       2012.98       170.11 o                         
   0   2  12       1306.92       1191.35        88.43 o                         
  -7   3  12        195.91        215.08        53.92 o                         
  -6   3  12       1941.49       2054.33       141.84 o                         
  -5   3  12       4315.93       4162.81       145.56 o                         
  -4   3  12        612.93        650.06        68.41 o                         
  -3   3  12       1262.53       1184.39        81.72 o                         
  -2   3  12        155.38        235.97        55.72 o                         
  -1   3  12       1498.36       1497.18        88.39 o                         
  -5   4  12        882.77        866.93        75.80 o                         
  -4   4  12        164.22        133.04        48.54 o                         
  -3   4  12       2451.34       2304.69       107.02 o                         
  -7   0  13       4432.74       4765.44       224.87 o                         
  -6   0  13       1950.85       1670.07       141.94 o                         
  -5   0  13        515.33        548.43        98.19 o                         
  -4   0  13         48.39        -61.92        61.92 o                         
  -3   0  13       3426.55       3133.81       203.97 o                         
  -2   0  13          4.25         12.81        58.76 o                         
  -6   1  13         13.21         42.53        50.75 o                         
  -5   1  13       1724.48       1524.60        96.99 o                         
  -4   1  13         19.52         32.88        45.14 o                         
  -3   1  13        897.97        893.85        72.36 o                         
  -2   1  13       2159.74       1791.70       139.74 o                         
  -6   2  13         69.75        159.86        58.11 o                         
  -5   2  13       2693.16       2547.03       130.04 o                         
  -4   2  13        937.63       1044.65        86.44 o                         
  -3   2  13        563.52        713.80        79.41 o                         
                                                                                
